# Supplementary material for: Pseudomonas Phage PaBG—A Jumbo Member of an Old Parasite Family
Source: Viruses. 2020 Jul 3;12(7):721. doi: 10.3390/v12070721 (PMC7412058; doi:10.3390/v12070721)
Supplement: Supplementary file 1 [file viruses-12-00721-s001.zip]

Archive with 21 entries (21 files):
- Supplementary Figure 09 - Tree_5-3_exonuclease.png
- Supplementary Figure 10 - 3D-DNAP-III.png
- Supplementary Figure 11 -  Tree_DNAP-III-beta.png
- Supplementary Figure 12 - Tree_Sigma-factor.png
- Supplementary Figure 13 - 3D_MCP.png
- Supplementary Figure 14 - Tree_MCP.png
- Supplementary Figure 15 - Tree_TerL.png
- Supplementary Figure 16 - Terminase_inteins.jpg
- Supplementary File 01 - PaBG_Genbank.gb
- Supplementary File 02 - Seqs_als_trees.zip
- Supplementary Table 01 - Phage Host Range Determination2.docx
- Supplementary Table 02 - annotations.xlsx
- Supplementary Table 03 - ANI.xlsx
- Supplementary Figure 01 - VICTOR-phylogeny.png
- Supplementary Figure 02 - 350-MCP_tree.png
- Supplementary Figure 03 - 350-TerL_tree.png
- Supplementary Figure 04 - 350-MCP-TerL_concatenated_tree.png
- Supplementary Figure 05 - Tree_environmental_sequences.png
- Supplementary Figure 06 - SI_genome_comparison.png
- Supplementary Figure 07 - Tree_DNAP-I.png
- Supplementary Figure 08 - 3D-DNAP-I.png
