# Supplementary material for: Pseudomonas Phage PaBG—A Jumbo Member of an Old Parasite Family
Source: Viruses. 2020 Jul 3;12(7):721. doi: 10.3390/v12070721 (PMC7412058; doi:10.3390/v12070721)
Supplement: Supplementary file 1 [file viruses-12-00721-s001.zip › Supplementary File 01 - PaBG_Genbank.gb]

LOCUS       PaBG_5                258139 bp    DNA     circular     27-JUN-2020
DEFINITION  Pseudomonas phage PaBG.
ACCESSION   urn.local...5vn-bywm6nk
VERSION     urn.local...5vn-bywm6nk
KEYWORDS    .
SOURCE      Caudo_clean_01 pabg
  ORGANISM  Caudo_clean_01 pabg-CIRCLE
            Unclassified.
COMMENT     Annotated using prokka 1.13 from                                   
            https://github.com/tseemann/prokka.
FEATURES             Location/Qualifiers
     source          1..258139
                     /organism="Caudo_clean_01 pabg"
                     /mol_type="genomic DNA"
                     /strain="strain"
     CDS             complement(111..845)
                     /locus_tag="PaBG_00001"
                     /inference="ab initio prediction:Prodigal:2.6"
                     /codon_start=1
                     /product="hypothetical protein"
                     /protein_id="UoN:PaBG_00001"
                     /translation="MNLHRQLAKTLHVKSGIPLSSMLAADITDPNFTRAYHNMRNEDY
                     DGEEHVTHWLIECGQTFGGRAERIVIGLVYCPYADALRTALCMEPAYQAYLRYVRSAH
                     HGEARPRDAWITLTPLDAAIASEDAIQLAIDSRAPDRTLYFDEWVKTKRQLTGSRKEQ
                     FYEGSPDYIDVYAYGPDGADLVALAHNAHTDDIILQYGNLVFADNIEADVEAVAYKVY
                     LTLRQEITEEELAEYFPHQGNVRKRP"
     gene            complement(111..845)
                     /locus_tag="PaBG_00001"
     CDS             complement(919..1194)
                     /locus_tag="PaBG_00002"
                     /inference="ab initio prediction:Prodigal:2.6"
                     /codon_start=1
                     /product="hypothetical protein"
                     /protein_id="UoN:PaBG_00002"
                     /translation="MVRLVIATVAPRATNLALTYTDGGEERTLFVSHSDVNAEEAVKL
                     AGDAPLAFTLREDGTPNPLRAMQRELGNVCASELIPQIIELVNADLS"
     gene            complement(919..1194)
                     /locus_tag="PaBG_00002"
     CDS             complement(1194..2066)
                     /locus_tag="PaBG_00003"
                     /inference="ab initio prediction:Prodigal:2.6"
                     /inference="similar to AA sequence:RefSeq:YP_006988406.1"
                     /codon_start=1
                     /product="putative nucleotidyltransferase protein"
                     /protein_id="UoN:PaBG_00003"
                     /translation="MKYSLTDRLKGIIAMLERDHGLVTMAVWEAGSRSWGYSTDRSDY
                     DIRFVYIKKPWMGTVTNTDDTFRQDLEFPNEGGLRFELQGFDFRKFMGMLVRSDAFIH
                     EILAGGSILAHGDCIDHISATAAAYIDLRAMVDAYFSQMHRNLEPKRENKLTAKGIIH
                     ALRYGLMVEHILETHEIKPRLTERNDMENYSAFGSVSAVNATVQYLRGNHYLPADTLL
                     RDGLVRKVFEFYGHMQRRMQCDLNSVPGGRNRDYTQADISFQRVLARYYHNNLNVPLQ
                     WVEGVQFPSIVRSI"
                     /standard_name="putative nucleotidyltransferase CDS"
     gene            complement(1194..2066)
                     /locus_tag="PaBG_00003"
     CDS             complement(2066..2629)
                     /locus_tag="PaBG_00004"
                     /inference="ab initio prediction:Prodigal:2.6"
                     /codon_start=1
                     /product="hypothetical protein"
                     /protein_id="UoN:PaBG_00004"
                     /translation="MTKIVSGTPVRIYTAEELGIQSSSYRYTNHGGVRMWAAFPAPNN
                     PHVWYLTADKEAAVPVCPWAELEKLTLSSASGGYASGLNVIRNNDRIRELKRKYLGPI
                     ALNCLHVVGESPKVEVPIVDVTALCQAIDSQIMVARSGVERDGMNAHDLARHLKSARR
                     EGIINYLESHNIPYTDCADDDSFALEA"
     gene            complement(2066..2629)
                     /locus_tag="PaBG_00004"
     CDS             complement(2639..3352)
                     /locus_tag="PaBG_00005"
                     /inference="ab initio prediction:Prodigal:2.6"
                     /codon_start=1
                     /product="hypothetical protein"
                     /protein_id="UoN:PaBG_00005"
                     /translation="MSNTEQFDFHAAERNRQSVLAWLLLHSGDEFIEKVVKVPGYDVK
                     SMSVKIEVNGYVLPISSFEEVVSRLAKAYADHRFRAEGLDTVRAAGLAAAKELVQTAH
                     DGLYDKAGEVMSALDVVRDNIDSITKMMWAHREHSQIGHHGLPQLLMPHVIEHWSDTD
                     PMRLRRQTIEFIADTVEAIYAPDRFGKIQQIPKVLVEQWRKVLENLMSQLQPEELDLL
                     YERLDKYGILVERKTNPFG"
     gene            complement(2639..3352)
                     /locus_tag="PaBG_00005"
     CDS             complement(3339..3773)
                     /locus_tag="PaBG_00006"
                     /inference="ab initio prediction:Prodigal:2.6"
                     /codon_start=1
                     /product="hypothetical protein"
                     /protein_id="UoN:PaBG_00006"
                     /translation="MHSQYKRMVERAAKAVGLPIVWKPDPLQPGIPNSGRWMATYIDP
                     MSVDRSIRLTLEFDPANNIQQAMMLLAAKRYDLKVNPCSVEVIGMRFGLGGGEFTVKV
                     DTSGYYTEMHAICMAITAAVADQEPIRSVELRRALENPYEQH"
     gene            complement(3339..3773)
                     /locus_tag="PaBG_00006"
     CDS             complement(3773..4375)
                     /locus_tag="PaBG_00007"
                     /inference="ab initio prediction:Prodigal:2.6"
                     /codon_start=1
                     /product="hypothetical protein"
                     /protein_id="UoN:PaBG_00007"
                     /translation="MSLIIPHSAMSVDQRHKDYLLIGVSFGYNGGYTWPKEYALGPTI
                     FEFERNEACPRHLASTYGGYARYVRTDRRTHTLITAPAVVMSCKPVYEVQRRISSAFK
                     IDVPATVQVPYPKECDPWKTQVSILKNVDGKMIPGCPISELKREREDGSWGAVTHLQN
                     ETNELGHITGLELSYWLNEPGEYEVWFEWTSIEDKKPGVK"
     gene            complement(3773..4375)
                     /locus_tag="PaBG_00007"
     CDS             complement(4493..4954)
                     /locus_tag="PaBG_00008"
                     /inference="ab initio prediction:Prodigal:2.6"
                     /codon_start=1
                     /product="hypothetical protein"
                     /protein_id="UoN:PaBG_00008"
                     /translation="MNLNFKVIDQAGQAVQECLIHRAWAVDILQPLIGQYGVLGNCPT
                     GRAVRRLHAIVDNGWQDRLPIQIEFDVRQQATLYQALAMQVTIFATQARNSIGKVLAE
                     ISTTETNIVSNALNNAHRRLGYTADLIRLLVMSLQGNLRFTVESVREKPQQ"
     gene            complement(4493..4954)
                     /locus_tag="PaBG_00008"
     CDS             complement(5231..5737)
                     /locus_tag="PaBG_00009"
                     /inference="ab initio prediction:Prodigal:2.6"
                     /codon_start=1
                     /product="hypothetical protein"
                     /protein_id="UoN:PaBG_00009"
                     /translation="MSFSWANFITLILAVGGAIYLTVLHNKLRIAKNALRAARNESLA
                     LFDQTKSMCHDTLTTAQTFTSELYAYRQEDIKQYTKALAATMQLLNEIDAARSMVAKE
                     LENQELGGRHNVVQNKLRFIETHCQEARVILGNVSFADVQATMERLHLAHEREAQLFN
                     RLINRVSN"
     gene            complement(5231..5737)
                     /locus_tag="PaBG_00009"
     CDS             complement(5766..6131)
                     /locus_tag="PaBG_00010"
                     /inference="ab initio prediction:Prodigal:2.6"
                     /codon_start=1
                     /product="hypothetical protein"
                     /protein_id="UoN:PaBG_00010"
                     /translation="MMEAIRQFIETQRTASHTRSLWFEDHNIHIYLRAGEYHLDVETR
                     QWKWAVGISHVYLTREADKGKGYFKELVIAIERLAKEHGYDGVRIEEVRYPPLQQWCI
                     KHGYVIDPTREDPQAYKKL"
     gene            complement(5766..6131)
                     /locus_tag="PaBG_00010"
     CDS             complement(6128..6355)
                     /locus_tag="PaBG_00011"
                     /inference="ab initio prediction:Prodigal:2.6"
                     /codon_start=1
                     /product="hypothetical protein"
                     /protein_id="UoN:PaBG_00011"
                     /translation="MGRKDRKGANAPFKITRVLVIEQHGTDLVRLETDLPLAVFPYDG
                     SPQMLSMEVSKGMGVQYVRDNFDIEPEVIRI"
     gene            complement(6128..6355)
                     /locus_tag="PaBG_00011"
     CDS             complement(6365..6784)
                     /locus_tag="PaBG_00012"
                     /inference="ab initio prediction:Prodigal:2.6"
                     /codon_start=1
                     /product="hypothetical protein"
                     /protein_id="UoN:PaBG_00012"
                     /translation="MAFILLIVEDRAIIKTAEEAEELGRDFNQHLAERFNEFLLTTDP
                     TLAPVKTTVAEAPKSEQQQTVEQLLALARVREGKFTFKDLIEGFEPLASAETKEVTKY
                     AGLFAKAAKEPSSGLTNLGKDGAKGPTLYRAALPAGS"
     gene            complement(6365..6784)
                     /locus_tag="PaBG_00012"
     CDS             complement(6992..8608)
                     /locus_tag="PaBG_00013"
                     /inference="ab initio prediction:Prodigal:2.6"
                     /inference="similar to AA sequence:RefSeq:AUR92199.1"
                     /codon_start=1
                     /product="hypothetical protein"
                     /protein_id="UoN:PaBG_00013"
                     /translation="MKSKTPSQHSIDTFRETATNLHAAFHAKMAKYGPNLFRVGHVKH
                     LSSGYLETFDTPELRKEHDCTACREFMRQWGNLVFITPAGDLVPAFWDADEATDDYQD
                     AIHHLETRLKGAQVTGVAYSEYATLGHIETNGFPHFGIILDGGNVQMPKGSLTTAMAM
                     EASKGEDFKTLKRALSEYDMVYLEQVEHLLKTEKLNRHQEFLPTIQFLIEAKNKIANA
                     SKVKSRRTNVLWRIVASANSALCSPRTTVLGKLLDDLIGGESVEAAIADFNERTAPDK
                     YMRPTAAPTAGNVSRAEVLISQLNLELALERRWAGMSEIQTLWTPKAVAQSKPKDGVF
                     GHLVTKDEKRTQAKELPTIKGGEITWAKFARTVLPDALKMEVYIGSSRHALGAMVTAV
                     NKDAPPLVRWDREDARNPVSFYVHTKGQFGRHFGLLESDFNEVVGIAKMPWEWNDPQG
                     FPKNGVLFVLDGAQDTSDAGLAIFAEDLRHELHEIRSTIEAYSNDGQLTHVDEQEAAG
                     LHFIGHTNQQVRVRVTSKTGKTVYILDRME"
     gene            complement(6992..8608)
                     /locus_tag="PaBG_00013"
     CDS             complement(8644..9093)
                     /locus_tag="PaBG_00014"
                     /inference="ab initio prediction:Prodigal:2.6"
                     /codon_start=1
                     /product="hypothetical protein"
                     /protein_id="UoN:PaBG_00014"
                     /translation="MNLLTVLFFSTFDNFNSTRGAHDLRRYLTQVRVGKDAATADHFA
                     LVIGRHNGMSICHTPSKEELRKFIPTSHTFHATAIVTLAGHAFNDVECYKPAAKHRER
                     ERIAYCSAAIDLLRDLPPIYTGDLLGLLYDQMLKAPDHIRGNEQLKL"
     gene            complement(8644..9093)
                     /locus_tag="PaBG_00014"
     CDS             complement(9090..9392)
                     /locus_tag="PaBG_00015"
                     /inference="ab initio prediction:Prodigal:2.6"
                     /codon_start=1
                     /product="hypothetical protein"
                     /protein_id="UoN:PaBG_00015"
                     /translation="MGPNIYKIKLELFVTSVDERMALAQAELATATCTAALRKVNSSF
                     VQDTFTIMRVPEDAKAAKVGVEEVPADSFDKERLIEAFGEERAIRFVNDALERIEQ"
     gene            complement(9090..9392)
                     /locus_tag="PaBG_00015"
     CDS             complement(9392..10402)
                     /locus_tag="PaBG_00016"
                     /inference="ab initio prediction:Prodigal:2.6"
                     /codon_start=1
                     /product="hypothetical protein"
                     /protein_id="UoN:PaBG_00016"
                     /translation="MRMPPYSVAAHLLNEVLTRLNRPVPDWLLSVVNENRHTLVESMR
                     RCAPELKQTLDSLTAQDRTVILTVRRLSLWYELYSEYEDVDCFELTGRVERPAAKLRE
                     ECAVKKEQLKAQIEAWQNGEQKQPAEPVRRTFPIQSALTTNQAVPFELVLKVEKRLEK
                     NHNQTADMLARRGGLSWSELVCALLDLPLFSQEAERFHADEKLAFAEYRNYLAKHAVA
                     RKVANPVEALRAVLALFPADVSNDPNDSRIGFKPEFVKAVEDAREMLAAFDAQPSKLV
                     WLNLEDGTFGESFDPGPSGYANPDELVQSSASIAKPLWKLIEFRCLNDSEFTFTNDMR
                     LR"
     gene            complement(9392..10402)
                     /locus_tag="PaBG_00016"
     CDS             complement(10466..10741)
                     /locus_tag="PaBG_00017"
                     /inference="ab initio prediction:Prodigal:2.6"
                     /codon_start=1
                     /product="hypothetical protein"
                     /protein_id="UoN:PaBG_00017"
                     /translation="MSKEAAQHLINLKTRLGKSVPAYAKEIVAGERASGERAEKELLD
                     ALNQMRNTKRAEVFKADPELAAWYAKNNKVNAAADEIADSYCRSAAR"
     gene            complement(10466..10741)
                     /locus_tag="PaBG_00017"
     CDS             complement(11084..11308)
                     /locus_tag="PaBG_00018"
                     /inference="ab initio prediction:Prodigal:2.6"
                     /codon_start=1
                     /product="hypothetical protein"
                     /protein_id="UoN:PaBG_00018"
                     /translation="MPRDFPDMDSLVGAARRHKFREPVEGESESVYRMQLADHVQAID
                     LVESMEIRNKVGWDKQHPMQMLAQLLGGKS"
     gene            complement(11084..11308)
                     /locus_tag="PaBG_00018"
     CDS             complement(11308..11850)
                     /locus_tag="PaBG_00019"
                     /inference="ab initio prediction:Prodigal:2.6"
                     /codon_start=1
                     /product="hypothetical protein"
                     /protein_id="UoN:PaBG_00019"
                     /translation="MTTQKTILILRSEFADLLHPYMNSEDMGEVLDAMEKLLQPHVSP
                     LTADQLRLLVAPFLELRQLPRKPRKAHADGPSTDPRVSFRGMLKKLGYDWQQLVHYAG
                     LVDEAVAVTELQDINQKLAELLQDQKVSEKLAGRYGDMKVSKRLSREIKELNARKDEI
                     FKLYPELAEKIADGYREDDD"
     gene            complement(11308..11850)
                     /locus_tag="PaBG_00019"
     CDS             complement(11847..12713)
                     /locus_tag="PaBG_00020"
                     /inference="ab initio prediction:Prodigal:2.6"
                     /codon_start=1
                     /product="hypothetical protein"
                     /protein_id="UoN:PaBG_00020"
                     /translation="MGVKTAKKVQEPKFHIINMPALMRMLHGALRGKIPKLPKGCTHA
                     VYSPTGEMDPLTALWETEVKGKTTLCECEVLGEVNDVVLTDAWGVKCLQRGGLRLDEY
                     KVLQLLIKPQQDVKALNAEIKARPSKDPRPKELQTKVKPAFFFKKGKAPKGKQAMDVI
                     NDNGRLLNWEGKRAGFWRQNVNFTRDDTLPFPVVTTARGYDKVAKGKFLLRLAEVEHL
                     ALVNRYRGWSQHRWTGEANGSTEFFFRDWRWPAGYSTYLKAGVLPSREFYQFITGEDL
                     ASLPSYNKENAQ"
     gene            complement(11847..12713)
                     /locus_tag="PaBG_00020"
     CDS             complement(12833..13288)
                     /locus_tag="PaBG_00021"
                     /inference="ab initio prediction:Prodigal:2.6"
                     /codon_start=1
                     /product="hypothetical protein"
                     /protein_id="UoN:PaBG_00021"
                     /translation="MSQIEFCFKGLHDKRPHSVAAMEASNLSKLAHALRPYVVPMFSS
                     SHLRDLIPELHQFADDTAGGENLVVEFKLREVLELYSVVIESSSNVNRRLSFELRTML
                     GDKLLGEDICASIECNAEFSLGRLHATIQRACYRTIRERGSLIIRRANT"
     gene            complement(12833..13288)
                     /locus_tag="PaBG_00021"
     CDS             complement(13297..13764)
                     /locus_tag="PaBG_00022"
                     /inference="ab initio prediction:Prodigal:2.6"
                     /codon_start=1
                     /product="hypothetical protein"
                     /protein_id="UoN:PaBG_00022"
                     /translation="MSHTVKFSAKSKNGLVDVNTFYPADLELLATAIKPYVKKLPYSG
                     IRRKLEAVCRINEYTGRPVECVQLGRRGVLSLFYAVQMALHDLCDTLAYDASQLLKTK
                     AIDKNSVVDFVESAEYEELLVLGMVLRSLHHFLEGGKSLIIREYRTPDLRMVV"
     gene            complement(13297..13764)
                     /locus_tag="PaBG_00022"
     CDS             complement(13765..14073)
                     /locus_tag="PaBG_00023"
                     /inference="ab initio prediction:Prodigal:2.6"
                     /codon_start=1
                     /product="hypothetical protein"
                     /protein_id="UoN:PaBG_00023"
                     /translation="MEYEQPHYKTEFHAAAYTPNIEWGVVMDGGVPKLLGIPCEVNEG
                     LAEAYMKISRQIDEEEKRIGAQLVRYHPVIELMAEDPTQPVPTSGVYFLVTVHVSLED
                     "
     gene            complement(13765..14073)
                     /locus_tag="PaBG_00023"
     CDS             complement(14101..14496)
                     /locus_tag="PaBG_00024"
                     /inference="ab initio prediction:Prodigal:2.6"
                     /codon_start=1
                     /product="inner membrane YebE-like protein"
                     /protein_id="UoN:PaBG_00024"
                     /translation="METLPALIPFDKLAVFGLAFAAMFATTFLRGFQNKNVAGGHKKL
                     AFFCGAMMTAFEGLVMLMLARTGEPAVIAFTAVGSGVGWVIGMMAHDRLMKRRVKALK
                     KIKKTKRRERIEAIASELVEERLKELGVV"
     gene            complement(14101..14496)
                     /locus_tag="PaBG_00024"
     CDS             complement(14507..14851)
                     /locus_tag="PaBG_00025"
                     /inference="ab initio prediction:Prodigal:2.6"
                     /codon_start=1
                     /product="hypothetical protein"
                     /protein_id="UoN:PaBG_00025"
                     /translation="MIKLHPHLMRQVEGAAAKDEITPDVFVSNVLYAHFQAEYDKSLP
                     SHKEIILGNMKGIASGATFTVLDTMDSVHKRDPKQRRNYGQVLALLIARRTVLAEYTG
                     VYKDTYKVYRKL"
     gene            complement(14507..14851)
                     /locus_tag="PaBG_00025"
     CDS             complement(14848..15114)
                     /locus_tag="PaBG_00026"
                     /inference="ab initio prediction:Prodigal:2.6"
                     /codon_start=1
                     /product="hypothetical protein"
                     /protein_id="UoN:PaBG_00026"
                     /translation="MKFFDQVFNWKKHPAGVFHLVWPIAGLAIALMLARAILEIVHNG
                     DWVYLGIVVFFAILGYFALKPAYELHKALAIRESWRAEKQEPKE"
     gene            complement(14848..15114)
                     /locus_tag="PaBG_00026"
     CDS             complement(15111..15407)
                     /locus_tag="PaBG_00027"
                     /inference="ab initio prediction:Prodigal:2.6"
                     /codon_start=1
                     /product="hypothetical protein"
                     /protein_id="UoN:PaBG_00027"
                     /translation="MHTEKTYNGKPVYRARFTVPEDDYRPVTWPIDHPYWCSGYSAEG
                     SILIAYVESKEQLLKLWPDALNIDMGGDPEDSYSFSDRFAKPEWYQERQAKEGK"
     gene            complement(15111..15407)
                     /locus_tag="PaBG_00027"
     CDS             complement(15428..15727)
                     /locus_tag="PaBG_00028"
                     /inference="ab initio prediction:Prodigal:2.6"
                     /codon_start=1
                     /product="hypothetical protein"
                     /protein_id="UoN:PaBG_00028"
                     /translation="MEVKHRRRVVATMYRGLSKDLILTRRFAYFDTALPRMVQLAMNY
                     ANEGDFVEFHADELGFQLGIMRIKKGGKWDIEMSTLAKSSPSLMKLMTSPEAAPF"
     gene            complement(15428..15727)
                     /locus_tag="PaBG_00028"
     CDS             complement(15727..16017)
                     /locus_tag="PaBG_00029"
                     /inference="ab initio prediction:Prodigal:2.6"
                     /codon_start=1
                     /product="hypothetical protein"
                     /protein_id="UoN:PaBG_00029"
                     /translation="MSLLIGFVAGAVVSPVLLYLVGVQVMARSMKKQMGPTAEYQLVF
                     VRRPVRLTKPDTDSVFFVDDGKAAGILIRSTGGGNTMYHRPEHFLRWKVENP"
     gene            complement(15727..16017)
                     /locus_tag="PaBG_00029"
     CDS             complement(16017..16460)
                     /locus_tag="PaBG_00030"
                     /inference="ab initio prediction:Prodigal:2.6"
                     /inference="similar to AA sequence:RefSeq:YP_008433361.1"
                     /codon_start=1
                     /product="nucleoside triphosphate pyrophosphorylase
                     (MutT), NUDIX hydrolase"
                     /protein_id="UoN:PaBG_00030"
                     /translation="MRTRKSSGCVVFRITDSNKIEILLVTSSNGKEWVFPKGGVEINL
                     TERASAAKEVYEEAGVLGDVGQKLGSYRYVKNGQMQEVTMYAMQYVKDADDWPEMEKR
                     ERKWFKAEKAMDKVDQYLAPYIYDVLDAIEANFEHEARKARELMD"
     gene            complement(16017..16460)
                     /locus_tag="PaBG_00030"
     CDS             complement(16475..17008)
                     /locus_tag="PaBG_00031"
                     /inference="ab initio prediction:Prodigal:2.6"
                     /codon_start=1
                     /product="hypothetical protein"
                     /protein_id="UoN:PaBG_00031"
                     /translation="MEFLIALFENSGYFLIPTLCVMAVAQQFAIHYQGKRIENEKARA
                     EAYYHAYINELHSVRAYENEFATDEEDKEEDGDPIDYLFSEEDEENGDPFDDTEAWEF
                     GGPIFESPEEEAEFNALQARYRAWQIANGKVDTETNRGFPRLVGNVLEIDENTQPITI
                     KLVRPIDDRDDIEDYDN"
     gene            complement(16475..17008)
                     /locus_tag="PaBG_00031"
     CDS             complement(17018..17518)
                     /locus_tag="PaBG_00032"
                     /inference="ab initio prediction:Prodigal:2.6"
                     /codon_start=1
                     /product="hypothetical protein"
                     /protein_id="UoN:PaBG_00032"
                     /translation="MSKVKELERMLVAATNLLYRVRRNTDLDLSEFEDEDVSAKELLK
                     WRSDRRKELAGTKTVEAKVVTKVVEKEREKKDRSQTVKRESKTDRRKRNEDVHKAIET
                     VIEGKLTKSTLMKCNVYTSRYSKHTVVGVVRRSGERSVRLDNGLVVPVARLRMSAPNK
                     LVVMPE"
     gene            complement(17018..17518)
                     /locus_tag="PaBG_00032"
     CDS             complement(17717..17941)
                     /locus_tag="PaBG_00033"
                     /inference="ab initio prediction:Prodigal:2.6"
                     /codon_start=1
                     /product="hypothetical protein"
                     /protein_id="UoN:PaBG_00033"
                     /translation="MKRYCVLKSSRVFSEQGYRGPSLSRAGYDLDVAEFDSLSLAITC
                     AQKLLEVNPVGWDVYDSTTGHKVWTTTVQS"
     gene            complement(17717..17941)
                     /locus_tag="PaBG_00033"
     CDS             complement(17913..18302)
                     /locus_tag="PaBG_00034"
                     /inference="ab initio prediction:Prodigal:2.6"
                     /codon_start=1
                     /product="hypothetical protein"
                     /protein_id="UoN:PaBG_00034"
                     /translation="MLFGKDLNRRSIRSATPKARSLSTAQQILSLFRIEFISTIDGEE
                     YFFVGHVRANFLTEALSIMGAYANRRGSSNYRVHRKFDLGKDRSWMHGAKDYKVKVLE
                     VKRYDHEIYETRRNEGLYNEAVLCAQK"
     gene            complement(17913..18302)
                     /locus_tag="PaBG_00034"
     CDS             complement(18374..18748)
                     /locus_tag="PaBG_00035"
                     /inference="ab initio prediction:Prodigal:2.6"
                     /codon_start=1
                     /product="hypothetical protein"
                     /protein_id="UoN:PaBG_00035"
                     /translation="MRLTRDEYNFALTKFGTQVADRIMQRQAADELRFIVGRLRMARE
                     ADELRSQGYSIHTVVPADTSQTVVKVINENARGQHVLAGSDAYKIVNDALHGRDGFMS
                     DYVPLTLEDVLLSTLPKPFELK"
     gene            complement(18374..18748)
                     /locus_tag="PaBG_00035"
     CDS             complement(18810..19433)
                     /locus_tag="PaBG_00036"
                     /inference="ab initio prediction:Prodigal:2.6"
                     /codon_start=1
                     /product="hypothetical protein"
                     /protein_id="UoN:PaBG_00036"
                     /translation="MKNYPKSGHVYTLRQIFVELELRDSPHLGFMANDTRQVIQNSHC
                     TEAQLLEVPGMADSLWKYRYETDEWIPIFTFADNNPLPIEELVDTEAEIDPYAEKPGV
                     LWVTPKGLPRAQYYRVVNPSLGEPYITTHHDDGDQYPLPVFDEQGKSEHYYLRVNNPG
                     HCDKCKLRVDKRVQYRDPTEGNCRLYELCTTCRDRNRAADREEFADG"
     gene            complement(18810..19433)
                     /locus_tag="PaBG_00036"
     CDS             complement(19464..19907)
                     /locus_tag="PaBG_00037"
                     /inference="ab initio prediction:Prodigal:2.6"
                     /codon_start=1
                     /product="putative RimK-related lysine biosynthesis
                     protein"
                     /protein_id="UoN:PaBG_00037"
                     /translation="MKDIRPITEIAATSINFRCPHCNTVMSMGSDGHRIGEPFQCFCE
                     RWVVIPHDVEIRVPQLRTTITPSRVVSLNSAVMFKLTQDGRRLFKTLARAEVQGTKLQ
                     PRQIVTDNDGRMEMPMWEFMNFFGPSLHHGMTEIIFEERSINIGK"
     gene            complement(19464..19907)
                     /locus_tag="PaBG_00037"
     CDS             complement(19918..20508)
                     /locus_tag="PaBG_00038"
                     /inference="ab initio prediction:Prodigal:2.6"
                     /codon_start=1
                     /product="hypothetical protein"
                     /protein_id="UoN:PaBG_00038"
                     /translation="MKTTESVIASMKAAADKFVLGNKKHLAACELRMEKQAPRKPQVR
                     KPAASTKPLTRAQQRAAETSALLSRLSITRLFGMSELRLLVRDDAMFRLVRKDNVLSI
                     VSKKFGRAVATVTLELQSNGSRVLTAQLINNKAVLKPFSHTYGRSLSFKRILENSDAV
                     TVAAKVRDLRAYIQDDVGELVDDLLVALHTRHRRGE"
     gene            complement(19918..20508)
                     /locus_tag="PaBG_00038"
     CDS             complement(20765..21100)
                     /locus_tag="PaBG_00039"
                     /inference="ab initio prediction:Prodigal:2.6"
                     /inference="similar to AA sequence:RefSeq:YP_008433370.1"
                     /codon_start=1
                     /product="hypothetical protein"
                     /protein_id="UoN:PaBG_00039"
                     /translation="MSESRSILLTYETIPEGIQMFFIPDHKELDKKVLKALQALRGLT
                     VNGDELTEKQWKRFEVFNAAITKPDAVKYLDKKWRKYAGLLLPYEITDQKSLHVQGKL
                     YLVRIGMVL"
     gene            complement(20765..21100)
                     /locus_tag="PaBG_00039"
     CDS             complement(21093..21641)
                     /locus_tag="PaBG_00040"
                     /inference="ab initio prediction:Prodigal:2.6"
                     /inference="similar to AA sequence:RefSeq:YP_008433371.1"
                     /codon_start=1
                     /product="dihydrofolate reductase"
                     /protein_id="UoN:PaBG_00040"
                     /translation="MPTKKKQPVEAEKTPKVILIAAVAANDCIGDKGKLPWHIPEELA
                     LFKKITGTSPLICGRRTFESMPRSVWQTRAPCVLTQDVTSVNFDHIKLFTVSDDLNRL
                     VEQAVQLSEDGRVFIIGGKSLYEAAFEGKVHVDEAIITHLTYSYVGDTFMPPLPPKFH
                     QVEQIAEHKLFTTHRYEALDYE"
     gene            complement(21093..21641)
                     /locus_tag="PaBG_00040"
     CDS             complement(21631..22086)
                     /locus_tag="PaBG_00041"
                     /inference="ab initio prediction:Prodigal:2.6"
                     /codon_start=1
                     /product="hypothetical protein"
                     /protein_id="UoN:PaBG_00041"
                     /translation="MTHLNLNVSADVAKLILADRLAVFQGQQMDEVLYREMSAHLNAN
                     VHPMIGQGFSVAGNPRSGGVNVEFFTGGNRMTVAIDGNEIREREEAVRAEIELLIDAA
                     AQLSKDAVDMSRNLVQGGHGRWLNIANTHLQQGFSALRRAHSEEDPDAY"
     gene            complement(21631..22086)
                     /locus_tag="PaBG_00041"
     CDS             complement(22086..22523)
                     /locus_tag="PaBG_00042"
                     /inference="ab initio prediction:Prodigal:2.6"
                     /codon_start=1
                     /product="hypothetical protein"
                     /protein_id="UoN:PaBG_00042"
                     /translation="MKQERYRTTLCGRRASRRITWYHPKGLHQANGQTLVDVFVVLHI
                     DEDAQLKLVAVSSQLGIDKRGRHVLPSNIVAPKNAYHSDPRIGIAIYACAMPVGKLEA
                     TGMAFAESMNKSLQRGDMCLPGSPDLSPSSVSAPWRVNTLQEV"
     gene            complement(22086..22523)
                     /locus_tag="PaBG_00042"
     CDS             complement(22660..24198)
                     /locus_tag="PaBG_00043"
                     /inference="ab initio prediction:Prodigal:2.6"
                     /codon_start=1
                     /product="hypothetical protein"
                     /protein_id="UoN:PaBG_00043"
                     /translation="MMNCDENGIPRIGSPWVHKKNKISYTVYDITNAEADPGRNEEYP
                     ITVSYIGMNGKKWSKSLANFLDRMEPSPDAWGFVPILQVPSALSAEAWKRAFAQGEDA
                     GNMHERVAAQIVEHEDFRALLFTHTNSSAVLCCVPTARDLELLNSGEYTPEELWGGSR
                     PTCPACINADKPAKTKTPWVPYLVDRADGVAGHYAIGRWNPAGYQEVWNLWRHCWGSA
                     SEDVLTYDEAMVLMKSITVQERTLKSKGPWETRRDNLRGCTKHVATLDTHPIQKIVEV
                     QSASSSQIEFPPLKINVTTDATLKPKVGLWYCINANDIFIDQASEAIRSILMEVGGTL
                     AGAKTDKALDRFKFDWKQPRSAAWRDTVALNGMNYVGQVPMCGPVVWGNRTVRGGVLP
                     DLIVVVSVLREVSKYVRDYSDKGSPFDLSFWFSLQQRASEVMHHFVTHRMVTPPVERF
                     FQADAQNCVLHLKFPMSAINGAQDRSFDVGVFMERGDLRIDVDEAIAEAIDEVVSLDW
                     ILMG"
     gene            complement(22660..24198)
                     /locus_tag="PaBG_00043"
     CDS             complement(24195..24818)
                     /locus_tag="PaBG_00044"
                     /EC_number="3.2.1.17"
                     /inference="ab initio prediction:Prodigal:2.6"
                     /inference="similar to AA sequence:RefSeq:YP_008433375.1"
                     /codon_start=1
                     /product="muramidase lysozyme-like protein, lytic
                     transglycosylase"
                     /protein_id="UoN:PaBG_00044"
                     /translation="MLSKYADFTPRAIIADKTAVEGGYVNNKKDSGGETNHGITAALA
                     NDYRDQLVVQFGWDGTMRNLSIDMAYWLYETHFWSRLYADDLMKRHALFADKLFDMAI
                     NMGVTTAGSYFQQVLNANNNQGTLYADLKVDGWIGDKTLKALDAYIAKRGAEGVNRML
                     IALLAEQGHHYLQLVQKRQKDEEFYYGWSGRVSRDVGIYANILGLKP"
     gene            complement(24195..24818)
                     /locus_tag="PaBG_00044"
     CDS             complement(24818..25387)
                     /locus_tag="PaBG_00045"
                     /inference="ab initio prediction:Prodigal:2.6"
                     /inference="similar to AA sequence:RefSeq:ATS94044.1"
                     /codon_start=1
                     /product="putative structural protein, lemA-like protein"
                     /protein_id="UoN:PaBG_00045"
                     /translation="MNNQKGSGLVVSMVLGALTALLLIVFVSKYNGYVNIEEGIIASD
                     RSRQTVLNNLSQKVKEVIGIRQLSVDDIKQTVTEQIKARSGDGGYKAYVLMLKEHNVA
                     PDPAIYQKIINIIDVGRSGFENAEKMLIDRKQIACVRARQVPDKWILGLMGMPTLNIG
                     CAGGPDDYPVIMSESVKTTFETGVDGGLY"
     gene            complement(24818..25387)
                     /locus_tag="PaBG_00045"
     CDS             complement(25405..26433)
                     /locus_tag="PaBG_00046"
                     /inference="ab initio prediction:Prodigal:2.6"
                     /inference="similar to AA sequence:RefSeq:ANH52144.1"
                     /codon_start=1
                     /product="putative membrane TPM-fold domain containing
                     YgcG-like protein"
                     /protein_id="UoN:PaBG_00046"
                     /translation="MIEIFFYSLLSIIVMCLVYQRYKDKTEFALGIGVGILTAFVVYF
                     GSLMLQASSFEVLSGSVTGKSWAYDPEEESYSCGTDGKDTCYREIPRWRWDVHSDTGA
                     PYTEYTYVKTSPDIWDAAQKGQPFARNKLFFNFQYVHDQSVLFDKDARYAGWLPQYPS
                     IYYGYHINRCMSNVVDCEELGRQLRVAHQKWGPKYQVNAMVAIVHEKAAGFADALRNE
                     WTGGKKNDTVLVLYVDKDLTVKRADVFGRSTSNKRNAEYADFNLILREQASRIGVFNE
                     EHIVAALDSALPFFEREDLSKYNFMADAYRPPLWTVALHILIIGLAMFVAVREYRRRN
                     YGLRRYRY"
     gene            complement(25405..26433)
                     /locus_tag="PaBG_00046"
     CDS             complement(26430..26849)
                     /locus_tag="PaBG_00047"
                     /inference="ab initio prediction:Prodigal:2.6"
                     /codon_start=1
                     /product="hypothetical protein"
                     /protein_id="UoN:PaBG_00047"
                     /translation="MDGNIIELDSKREALLKAAREAAQEEESQHEEPPMSMCWLNGTF
                     INHAALLEIIAEAKNSEALPARIQIGWRVVVMLDSDPEDEQAVREVKTVEGIAIGVHS
                     GVTHDFDVAIPVADNAIYVIARVPDNCVFPMMRNADK"
     gene            complement(26430..26849)
                     /locus_tag="PaBG_00047"
     CDS             complement(26858..27322)
                     /locus_tag="PaBG_00048"
                     /inference="ab initio prediction:Prodigal:2.6"
                     /codon_start=1
                     /product="hypothetical protein"
                     /protein_id="UoN:PaBG_00048"
                     /translation="MSLPISIRDDVGAPAFDLRTRLEQTTVENVVIEAIENIKAQAIF
                     EPHDLVTRCCMEAALRDMLCHLLTMRVVHTVTAAVFTDYSIRSLPKGAARVTFTGRRL
                     IGSGTLTYQKDFQFEGGLLPVWAKQQIRDGIGMVSLSHYAKLYSSDIIFRMF"
     gene            complement(26858..27322)
                     /locus_tag="PaBG_00048"
     CDS             complement(27319..27531)
                     /locus_tag="PaBG_00049"
                     /inference="ab initio prediction:Prodigal:2.6"
                     /codon_start=1
                     /product="hypothetical protein"
                     /protein_id="UoN:PaBG_00049"
                     /translation="MAEFMSVPGFIVYKNRVHDGSQGREGDLTRDIIQEVEDEEIAKR
                     IVAEELAKDPTADPNWIYYEEGTILV"
     gene            complement(27319..27531)
                     /locus_tag="PaBG_00049"
     CDS             complement(27524..27985)
                     /locus_tag="PaBG_00050"
                     /inference="ab initio prediction:Prodigal:2.6"
                     /codon_start=1
                     /product="hypothetical protein"
                     /protein_id="UoN:PaBG_00050"
                     /translation="MSNSISKGHLLWGDKVAVSPEQQEVLKQIQVRRLLTRLKRDLAA
                     HLKRRQASNDLRELRRVTAAFKEHLKVQGYTNITGGIVDRFRLVFQKRGVVAHVLYDD
                     GTQHSTLHARSARHAARLVRKLTNSGIVNIDYDMQPKVALKITVDAENING"
     gene            complement(27524..27985)
                     /locus_tag="PaBG_00050"
     CDS             complement(27945..28358)
                     /locus_tag="PaBG_00051"
                     /inference="ab initio prediction:Prodigal:2.6"
                     /codon_start=1
                     /product="hypothetical protein"
                     /protein_id="UoN:PaBG_00051"
                     /translation="MDSSIENPILENWMKEWLKLGRPAPNLDEYRRDIAVSEPLFKKG
                     TMSVLVESNGRQRFEVRMTGDQLLQRRFRKRRIAKKYMRQQLDRIKVTVFKGCFPTSV
                     RAAEGEPSAHDLQFEYTESVVLDVKFDFEGALALG"
     gene            complement(27945..28358)
                     /locus_tag="PaBG_00051"
     CDS             complement(28553..29194)
                     /locus_tag="PaBG_00052"
                     /inference="ab initio prediction:Prodigal:2.6"
                     /codon_start=1
                     /product="putative DNA recombination-mediator protein A"
                     /protein_id="UoN:PaBG_00052"
                     /translation="MIVVDDDRFFTGVGSRDTPYVILRLMSRFSRLQRRKCRTGGARG
                     ADEAFETNWDPMIYLPHMKWRGKEGFWRWSDAAIDFADRLLKEVFPYDIQTQQTREFF
                     RRNCWQVLGVCETESDVVKSDYVVCWTPDGAVSIDDYQVGITGGTGIAINVASIYKVN
                     VLNLQRKDHRAKVVRWCQKKENEYGLHYDHTSGMHFSKEHGAQVLAEDLFQAA"
     gene            complement(28553..29194)
                     /locus_tag="PaBG_00052"
     CDS             complement(29175..29438)
                     /locus_tag="PaBG_00053"
                     /inference="ab initio prediction:Prodigal:2.6"
                     /codon_start=1
                     /product="hypothetical protein"
                     /protein_id="UoN:PaBG_00053"
                     /translation="MIASILRWRIKRGKRKLAHITARCAELSEKGDNKTMWERLSYCN
                     LICKQVMVREKIKDLQCELDWELGRYSVGIVDNWKPRHDRGRR"
     gene            complement(29175..29438)
                     /locus_tag="PaBG_00053"
     CDS             complement(29398..29607)
                     /locus_tag="PaBG_00054"
                     /inference="ab initio prediction:Prodigal:2.6"
                     /codon_start=1
                     /product="hypothetical protein"
                     /protein_id="UoN:PaBG_00054"
                     /translation="MSHSDLPLREDLRKFGYAPGGYMIVCRVGDHPAIDCDKRASCCL
                     ECAEKLLAKETEHDSVNTSLENQAR"
     gene            complement(29398..29607)
                     /locus_tag="PaBG_00054"
     CDS             complement(29594..29857)
                     /locus_tag="PaBG_00055"
                     /inference="ab initio prediction:Prodigal:2.6"
                     /codon_start=1
                     /product="hypothetical protein"
                     /protein_id="UoN:PaBG_00055"
                     /translation="MEQLELDGIKDKFRTGLLTAVKGTNIAMTVHCVSRMGNVCCIWF
                     DKDNKLNKREFPAATLVGAGDQLVFEGGVFVSAQHKVRGDVPL"
     gene            complement(29594..29857)
                     /locus_tag="PaBG_00055"
     CDS             complement(29865..30242)
                     /locus_tag="PaBG_00056"
                     /inference="ab initio prediction:Prodigal:2.6"
                     /codon_start=1
                     /product="hypothetical protein"
                     /protein_id="UoN:PaBG_00056"
                     /translation="MTLSHSTLVLPSSFVGYVRADVLRQISGLYDGKVELRGSGPENM
                     HHLPVSVMDNGEEAHDNSQRIVVYNIQYDRLAVDPEDKYSAAGVLAFAYLEKNGQRQA
                     TLALRFRVFLYQEHNPNAYIKAL"
     gene            complement(29865..30242)
                     /locus_tag="PaBG_00056"
     CDS             complement(30257..31006)
                     /locus_tag="PaBG_00057"
                     /inference="ab initio prediction:Prodigal:2.6"
                     /inference="similar to AA sequence:RefSeq:YP_008433388.1"
                     /codon_start=1
                     /product="putative metal-dependent phosphohydrolase"
                     /protein_id="UoN:PaBG_00057"
                     /translation="MNLTAVQTTMAHPLRSTQVAKKVQFTRLLEQLRITWIWQWVLEN
                     NPGGRNPYHSNTHMQYVALSAAQLYMMENIPRGGYEETGLAEIVVAALLHDYGHTAGE
                     ADDEKNIEIAIETGIGEMYESLENQFGKGFTDRVIQHIRCTQYPFVYTPQNMEQACLR
                     DADAMQSFEPDGVSIIMEGLRTEMQVSMGKQISRREMAEGQLKFLDGIEFFTDTAKQL
                     HEALLPSLKEAFLAYAETVEPKPVGDNFDVV"
     gene            complement(30257..31006)
                     /locus_tag="PaBG_00057"
     CDS             complement(31597..31839)
                     /locus_tag="PaBG_00058"
                     /inference="ab initio prediction:Prodigal:2.6"
                     /codon_start=1
                     /product="hypothetical protein"
                     /protein_id="UoN:PaBG_00058"
                     /translation="MKALYVLAHFLEYAKKKDWRGAPKWKLWMADAIAWSFLLFLLMV
                     FVVIPLIADLNTLSESKACAEKYGVKCEQRWVPVSD"
     gene            complement(31597..31839)
                     /locus_tag="PaBG_00058"
     CDS             complement(31836..32639)
                     /locus_tag="PaBG_00059"
                     /inference="ab initio prediction:Prodigal:2.6"
                     /codon_start=1
                     /product="hypothetical protein"
                     /protein_id="UoN:PaBG_00059"
                     /translation="MQIITAAKERYSITVNGWIIGHKKDSANEYADPNYVRSTLFVIG
                     TLASTARAFVSEHLRSQWEISNIVCLGVDHVPDQDLAPVKGMVILTPELGFANDRTRR
                     NVIETLNTLANASKHEHDLTVLLPATVGYYELMEDMIAYMGRNNGEFFVQVPGAESHE
                     KASDDDRSVFTFDDYVKLRAANVAVEQFICTDGPVGSGCRVHMHESLSVLDGSLLFKL
                     ATGLRSTGLNVLLHFDVWRNIYNYLEGDARRIAYFDSKPCEQKAVEIRQ"
     gene            complement(31836..32639)
                     /locus_tag="PaBG_00059"
     CDS             complement(32723..33550)
                     /locus_tag="PaBG_00060"
                     /inference="ab initio prediction:Prodigal:2.6"
                     /inference="similar to AA sequence:RefSeq:YP_008433391.1"
                     /codon_start=1
                     /product="putative phosphoesterase (MutT family), NUDIX
                     hydrolase"
                     /protein_id="UoN:PaBG_00060"
                     /translation="MKHPQHILAVEAFPFIKQLGLRNGFNSVFEDDFLAATRTHLISG
                     LRDVLDNRKTGREEIIGLIDHIANMHGIELDYKRVPPINYLGDRTKLQLLPYRVLRTI
                     IEGTYYYFMYQRGKGVGESRLAGNDSVGYGGHVDHADFMSVGDLQLVAKENGADFGDI
                     TEEAYSTVDVVATLSISAGREFDQEVLLLDSNGVELTERPKLEPKFKGLIWDQSDDVG
                     HLHLGIVSVIDIPSGITAVPREAQLLARPLATARQILDNPKIENWTRIVAQAMIDAE"
     gene            complement(32723..33550)
                     /locus_tag="PaBG_00060"
     CDS             complement(33638..33919)
                     /locus_tag="PaBG_00061"
                     /inference="ab initio prediction:Prodigal:2.6"
                     /codon_start=1
                     /product="hypothetical protein"
                     /protein_id="UoN:PaBG_00061"
                     /translation="MEINNHTGIVQQVIDAINAAYLEGPLSTVSSIVLTRAEMDEFIA
                     KHPFKGGVGKFYGDADVPALMHIQNDANEKITSFFLQGVQVLCAPTTTA"
     gene            complement(33638..33919)
                     /locus_tag="PaBG_00061"
     CDS             complement(33941..34486)
                     /locus_tag="PaBG_00062"
                     /inference="ab initio prediction:Prodigal:2.6"
                     /codon_start=1
                     /product="hypothetical protein"
                     /protein_id="UoN:PaBG_00062"
                     /translation="MRNQDKKQGKAASKSATVKAGPKKTAPVREAYAREVPKEHQFTD
                     SPFAEEITMHTGIRMFSVSVLYTLIADSDNPLMDCVREQVQTNEHMVQLGIAGPGDIN
                     AHAADVYPTLSAYRSRFAETARSGDSRHEVKTISDPIADYYGILAAERLIRETNGQAR
                     ILAVDVEEHMLPTIFLNAVAG"
     gene            complement(33941..34486)
                     /locus_tag="PaBG_00062"
     CDS             complement(34537..35103)
                     /locus_tag="PaBG_00063"
                     /inference="ab initio prediction:Prodigal:2.6"
                     /codon_start=1
                     /product="hypothetical protein"
                     /protein_id="UoN:PaBG_00063"
                     /translation="MEISYAHKLLDAAYTKLDALIDERARLTHEGVRGPRGQAYYQSL
                     SSVLHELRSVRNQINIVTLQIANLRECKHPAPSEDPGREIVAIANELGILAQIDIDQQ
                     DPALIAILGRVETVHQQFVELQFEGRRAYGITVCANPAPIRPATLNQAIDLLERLVQK
                     LCKARLDIELIRRGELPEMPSWLEVHMH"
     gene            complement(34537..35103)
                     /locus_tag="PaBG_00063"
     CDS             complement(35107..35433)
                     /locus_tag="PaBG_00064"
                     /inference="ab initio prediction:Prodigal:2.6"
                     /codon_start=1
                     /product="hypothetical protein"
                     /protein_id="UoN:PaBG_00064"
                     /translation="MKVIDYCVVHGITIADLNREMREHLAAGWQPIGHAQPRSGDGWH
                     QTAVKYAPAEEQDEPIVLELDHAQALASLLEPDALVMMRLEDVEVKSALHAIRHMLVK
                     SNRLVG"
     gene            complement(35107..35433)
                     /locus_tag="PaBG_00064"
     CDS             complement(35438..36106)
                     /locus_tag="PaBG_00065"
                     /inference="ab initio prediction:Prodigal:2.6"
                     /inference="similar to AA sequence:RefSeq:YP_008433396.1"
                     /codon_start=1
                     /product="deoxycytidine triphosphate deaminase"
                     /protein_id="UoN:PaBG_00065"
                     /translation="MSIKPDKWIARKSIHPTRQLFFQNNRNFGEGNLAEPIESMISSQ
                     WQRDWRPMIEPFQESQVRNIDGQHVISYGNSSYGYDVRAADEWEVFTNINSAVVDPKN
                     FDPKCLQPVKADSILIPPNSFALARTVEYFRIPRNVLVVCLGKSTYARCGIIVNVTPL
                     EPEWEGHVTLEFSNTTNLPARVYANEGVAQMLFFESDEDCEISYKDRGGKYQGQTGVT
                     RPKA"
     gene            complement(35438..36106)
                     /locus_tag="PaBG_00065"
     CDS             complement(36131..36556)
                     /locus_tag="PaBG_00066"
                     /inference="ab initio prediction:Prodigal:2.6"
                     /codon_start=1
                     /product="hypothetical protein"
                     /protein_id="UoN:PaBG_00066"
                     /translation="MAVRMDVSSNTVQVELRFNQKHHEDAADILVRAFRTHGQRQALK
                     NECGRVRLRHVEMSKDKFDELVSLHHAFPAFRLSRYRALRWRGMLGSVCGVTVFENNE
                     LGNNLRFQYMDVLACEDSSLIDPMYISHPKAVIGPFVDR"
     gene            complement(36131..36556)
                     /locus_tag="PaBG_00066"
     CDS             complement(36575..36835)
                     /locus_tag="PaBG_00067"
                     /inference="ab initio prediction:Prodigal:2.6"
                     /codon_start=1
                     /product="hypothetical protein"
                     /protein_id="UoN:PaBG_00067"
                     /translation="MDAKLITRDYLLGLIENTTFQYRGTTTVCTLTVGGFPVVGESHC
                     VFREKYTKSIGEKVSYENALEQLRKYELYCANKKAVSETVKN"
     gene            complement(36575..36835)
                     /locus_tag="PaBG_00067"
     CDS             complement(36820..39294)
                     /locus_tag="PaBG_00068"
                     /inference="ab initio prediction:Prodigal:2.6"
                     /codon_start=1
                     /product="putative baseplate hub subunit"
                     /protein_id="UoN:PaBG_00068"
                     /translation="MEATLDVQNIAYCTLDIEGSRVPPTMNFVDTIFIQDGFAIPIPV
                     LQMILNDQRGTLSEDMNLQDGTLVTIKLAKTREKTVTRKFRVFSFKKETTAAGPKLVV
                     TCILDAPKWTAGVFTESFRGTSSSVMGQLAARAGLKYDGPTSTDDVMTWLNVNKTRSA
                     FSEDVAMRGYGSNQTCMARLVTMDYELKYKDLFDVLKKEPKWSMLQNTSEEAAKATPV
                     VIRETQDASSAGFGTHMMNYGQKQYEHSLNNSGQLNTLTLDAPLLGSALPVNEDVRGQ
                     VAERGAKVNYTGFDTGTEPAPASNLHQYYEKALYQNARYLALFSERINLLSDEYTEVT
                     TFDCCEYQHADQDNQEFKPSKALGGKWLIGGKTMWIKAGHKYSEIYYLYRPAVMETGE
                     SSAAGAEKSSSQQNAKANNGPINLAEEQVAQAETTVATPPAVSTATPKAVPAAQGASN
                     TLNALKEFGNKNPIVPVNPIDRSGVPSNLFATQDKLRNSVAQFAQSQGPLRNQLVNSN
                     GTGTLDGYMTLKKYAADFIKGIAGNQNDPVAIARQIERYRNNPEYLKNTAINRVTNIG
                     SDITGVRMHNIVSAASGRRVNAGAIVGDVLNGGLWADDLRAAGISPSTVTVPLPIQLE
                     VIENPLLKAGGSFLYSATGMGYDGRNILIHPYQTARNIERWSRETDPAKLLVEQGARA
                     YINTFGHVSPTEAATQVSDLGKLAAEVGLMYGRNELLVDSGLTDRAQADLARDIAFTF
                     GDPTITPVVDSVERIVDYGEYHDVTTSKDLVTWATYYSMGAKLATAVDKWNFPFQFPG
                     EPIAAGDVTNGNATEFNESTQKWMQS"
                     /standard_name="baseplate hub subunit CDS"
     gene            complement(36820..39294)
                     /locus_tag="PaBG_00068"
     CDS             complement(39296..39631)
                     /locus_tag="PaBG_00069"
                     /inference="ab initio prediction:Prodigal:2.6"
                     /codon_start=1
                     /product="hypothetical protein"
                     /protein_id="UoN:PaBG_00069"
                     /translation="MADITRARTFAVIDEFGVDPLRDKSFEAIRGVTSFQYYTVKAGE
                     QFNLPLIAYNAYLNEEYWRVIQIYNDIADMFAVKEGMRLKIPNLALVVSALNGILSEQ
                     PTGNRIVSI"
     gene            complement(39296..39631)
                     /locus_tag="PaBG_00069"
     CDS             complement(39631..40377)
                     /gene="pmgG"
                     /locus_tag="PaBG_00070"
                     /inference="ab initio prediction:Prodigal:2.6"
                     /inference="similar to AA sequence:RefSeq:YP_009293471.1"
                     /codon_start=1
                     /product="putative tail-tube assembly protein"
                     /protein_id="UoN:PaBG_00070"
                     /translation="MAEIGSMHSPTLLFAENPAGRVGAVKPNVPPIYRAELIVQRDGA
                     EFLRIDTPLPENYMLSLATSWDNPFNQPLSNFATGAGGLPGKAADIASTGVTAATGFT
                     TLNKWLSGGVWTGGSMMKLDIPFVIQAYENPREEVVKKMRDLMKLVAPSEYAGQFLRA
                     PGPYMRAPNSGGVAGDMITVNIGQFFTMSPCIIDNVTETFDTQFDREGNPIGVTINVS
                     VISFFTTTQEDLDRFFAPSLGGGAGAGGGA"
                     /standard_name="putative tail-tube assembly protein CDS"
     gene            complement(39631..40377)
                     /gene="pmgG"
                     /locus_tag="PaBG_00070"
     CDS             complement(40377..43907)
                     /locus_tag="PaBG_00071"
                     /inference="ab initio prediction:Prodigal:2.6"
                     /inference="similar to AA sequence:RefSeq:YP_008433402.1"
                     /codon_start=1
                     /product="putative tail tape measure protein"
                     /protein_id="UoN:PaBG_00071"
                     /translation="MASALEKMKGVQEKFQQSSDLMQDMSYDQKDVVDVRNASSKGKR
                     GAVFGSYSKRQEHTVKASNQATQALKTQQRAALTGDKQLDAANQQTKLMHQQAGLAKQ
                     QAMTMRQVHQTMEQILQLLTKEQNKLSPNYQQFAKGEANDPYFGTPEDGMIDKMGSIL
                     GDLFGGLGGGLGDLLGGRGNRRGGRGGRSGRGGRSGRTGRSGRAGSPGMWDKIKARIG
                     GGGAGSRIKLPRGGKAAAIAALLGGVAYGGSELWDWITGDEEEGSDIDPKRQAMNGGA
                     HMLGAMGGMGSNVPWQHYANQMYNPYSGGAYMPTGWTSQSSQGSVFPTPAGKQNDYGY
                     NPVLSGTVNYSGLGSISASEESGNKGVFTVSSGKGDHGGVSYGKHQLASRNGSMSRFL
                     NSQEGQKYAAEFAGMQPGSAQFTQKYREIAQRDAAGFEKAQGDYIARTHYQPQLEKVS
                     RSTGVDMSTRGKAVQEMLYSTGVQYGGSTSIIANALKGKNVAGMSDADLIIAVQDYKR
                     ATVGQYFRSSAPNVQQSIANRTAREKAKLLALNTQELQAKANGEDEKKQEALTGAEGV
                     TGTQAAAASHPSTTTPQVPAMLAPMKPAGEVTSTTPTVPPLLAPMKSDETTAEAGALP
                     DDGVGGPGDFMTRTRTPPKIDLEAPRVTPTPASSAAAPVLEAAEKGAGKGLLKGTART
                     VGKAIPYVGPAITAAEGASILMDEEATRAEKERAGSELAGGTAGMIVGAKAGAAGGAA
                     LGAGIGSFFFGVGAVPGAAIGGFIGGLGGGALGYWGGSEAGGAIYDAAAGTPEEQAAA
                     EAAKANAPVSGASVVPTTPLVFPMAANDSGQTATQAAASIKPVTATVQSDKPLTPDQI
                     SNTVATAVNQATGKTTQATDTGVNVADATTQAAQIAADAAKPIVADANQAMSTTAAAL
                     ATTAAATSAVSSAMPAVPNVTNLAAQTTQTGSGMLSKVAGAVAGVASGIAGMGLPEGW
                     ASEIASGYAGAQAQIDSAMSGNGKGINSTPPVPFANYQSPLSSQTTSDVATAPVANPA
                     DKPQLPSSQANSPVVTAPASSQNVPLNSPANPGFYTGSDVSPQASALSAPVPAGAVST
                     AAAATPSPVTSVGGSAEPVERTPYEPVKTVMALEPKQQNTMMPDRFKPAGERISARGV
                     SEGNSIRQTLDDAPAVISDSGLVLLQTGYI"
                     /modified_by="Peter"
     gene            complement(40377..43907)
                     /locus_tag="PaBG_00071"
     CDS             complement(43919..44866)
                     /locus_tag="PaBG_00072"
                     /inference="ab initio prediction:Prodigal:2.6"
                     /codon_start=1
                     /product="hypothetical protein"
                     /protein_id="UoN:PaBG_00072"
                     /translation="MTMQPPALDVRFVNIGDLPTGFTPYGFKELYVREFTLAELKLLY
                     IGMHSRTKPIEHIVRAVQHCCTVPVGELTDGDFEFLLAWLRMHSYPKAPLQVNWKCMK
                     ENLVYKKGRDFWRGPKLSPRDMALKGIELEVCQTNNVETVQAYRTKIVSLDDDDLYLP
                     YDDIDFPRVATMSDFHMHVEENPHDRHMAECARWVKKGSTFRAKMVYLLNMRDNDLYE
                     RIQECRKRYHHGVIEVMNLRCRVCDHRWEHQTAPHILSFFADNTEEDIFKIQYNLLSE
                     FGMPFDMNMPAKLFLFNYSSLAKDRRDAAERKNGFKPLA"
     gene            complement(43919..44866)
                     /locus_tag="PaBG_00072"
     CDS             complement(44863..45648)
                     /locus_tag="PaBG_00073"
                     /inference="ab initio prediction:Prodigal:2.6"
                     /codon_start=1
                     /product="hypothetical protein"
                     /protein_id="UoN:PaBG_00073"
                     /translation="MIFDETNLPSVTRPYPVKQIDLREFRPKQLALMSKSVMLDDYQP
                     AIDAMGQCMSNLDVNQLTTGDFFYLLAWQRIHSLKRNPVFTNWECPGAVFVVRGTDEV
                     LTPRSLQVMVENWESADEEARKELRDPDKIILDGDQCNHQNYTEVKMSDFSYVKLDAD
                     VVLDPRLDFPRCATLAEFVKLQRDPDVGMLAEAAQWIKHPGTLQERIQMLLDSEDTEL
                     LELACEANRDIKHGILRTFNKECAACGHKHPLTFTIDPRAFFL"
     gene            complement(44863..45648)
                     /locus_tag="PaBG_00073"
     CDS             complement(45661..46164)
                     /locus_tag="PaBG_00074"
                     /inference="ab initio prediction:Prodigal:2.6"
                     /inference="similar to AA sequence:RefSeq:YP_008433405.1"
                     /codon_start=1
                     /product="putative tail tube protein"
                     /protein_id="UoN:PaBG_00074"
                     /translation="MPIYDIEEFVQRRSGDRQPIHDWKWHCISLPFGMDTDYCESVSL
                     PFPSFNIKPLFGAGTFTYYPGFEEIQAFDCQFHEDEALRTMKWLTSWKERIRDPETGA
                     FYLPTNYKHDLVFQLLSNNNSPILTATCKNCWPSTKGNWDLNYTSTNGLIKVHQNFSC
                     DGIKLTA"
     gene            complement(45661..46164)
                     /locus_tag="PaBG_00074"
     CDS             complement(46225..46731)
                     /locus_tag="PaBG_00075"
                     /inference="ab initio prediction:Prodigal:2.6"
                     /codon_start=1
                     /product="putative tail tube protein"
                     /protein_id="UoN:PaBG_00075"
                     /translation="MPKPSLDEVLNVGDPMLNDNFDLVFTRVPGGGDNRTLRVQCKSG
                     VKPGMSVQQAEMELFGHKTVHAARKTFSNSMSISFHESYDGVINTTLEDWSEMCRETD
                     TQSGNFKRDYATNAVMTIYDQTGAEALNYTIYNIWPTEVPDAQFDGSGGTAMTVDATF
                     AYDYYKRT"
     gene            complement(46225..46731)
                     /locus_tag="PaBG_00075"
     CDS             complement(46753..48339)
                     /locus_tag="PaBG_00076"
                     /inference="ab initio prediction:Prodigal:2.6"
                     /codon_start=1
                     /product="putative tail sheath protein"
                     /protein_id="UoN:PaBG_00076"
                     /translation="MLNNGSSSSAGVYGAIDDQSVRGVAVSSSIGAMVGPSKRGPVGV
                     PTLTVDKKNFRSKFGAPDAKLTFAHFCAEQFLSEASQLYYLRVARNAKFGSVRIATVN
                     EFATIQNSVEGFDTPDDYSFNENDVLFLYAADPGNWNNDLRIVAYPDTSDIANELFVL
                     DVYEGSATIAVESYRATLRETVDGYGRQLSIEDQLEQKSSRLRARVNRDHPKYRDNER
                     VRLVNSVIAGDLTHGNDGDAITMDDIIDGWDAYADTEEITVTLLINGGYASPAVHLKM
                     AEVAEQRGDAFAILDMPSDFQSTQQAVAYRRNTLNLSSSFAGIYTPDLSITNEDNVTI
                     FCPPSGYVAACYARTDRVAAEWFAPAGVTRGKILANGVRQVYKQGDRDTLDQNQVNFI
                     HKMPNYGLVLWSQETLQGFASALSNIHVRRLMNSLMAQLKIAALAGVFEQNDATLRLQ
                     LSGIAEDILGPVKRGRGLYGYEIICDSSNNPPELEASGDCVLDVYVDPMMIAKRIHLN
                     AIVPRTGQIQYAISVNDRTQ"
     gene            complement(46753..48339)
                     /locus_tag="PaBG_00076"
     CDS             complement(48391..49776)
                     /locus_tag="PaBG_00077"
                     /inference="ab initio prediction:Prodigal:2.6"
                     /codon_start=1
                     /product="hypothetical protein"
                     /protein_id="UoN:PaBG_00077"
                     /translation="MDKLLGDTTVVTESRTYLVDRLGKKSAKRAMVSAKSSSISQLDV
                     EVTRTKPHIITRNSNKFLQIATAFPVIAHLIPGPPDVEYPEEPGTTYTTGVIYAESEV
                     NTNAHLQIAVYDPDVVKDKLQVTVFNATTGETEYLMLDKIADSMYRSTIYIELKPIRG
                     EDFDGIMHASPDDVLRVIYQDGRGSSGEPVNVVKNITVVSAFQMPVLEARRACPPNGR
                     LGIALFAENNGSTPFVTLTLQRTGERLVSYLMPADGGHWAQSVDLSQHLLDTQEGDTL
                     ITEYAFADMYGSLQTITKQIQITQQPTLGVLTVPENVQPTLEAVFRVDDPDVLTEYVD
                     LVIAGKQTNKFVRVRANRVGLNTGIYEARYTLGSIFDQDTVLTVTYADSNVGGAPTII
                     REETPILRSGPVQPEQPETPDEPETDVVQQIALQLEINGLFTLNGKFSGIVKLYAKED
                     ETVRCSILQAS"
     gene            complement(48391..49776)
                     /locus_tag="PaBG_00077"
     CDS             complement(49769..50428)
                     /locus_tag="PaBG_00078"
                     /inference="ab initio prediction:Prodigal:2.6"
                     /codon_start=1
                     /product="hypothetical protein"
                     /protein_id="UoN:PaBG_00078"
                     /translation="MSLQLTDNTERILQKNSPAYITLYTFREAVKRFFALEALPLVQS
                     QDVKRHLKKGVDDANINVADLYPYSYYSLGSLGLVKDQQAVKTAARHSMGATFDELAN
                     AVLKKAFLFPCSIQAEVHYVTKDIIDAMNFCTRALIVAHSGKMNARVEYEGVSWIVEV
                     KLDSESIPIPRSDKDLEADPEGMDLVLSFTINTKLGAMRDVPKVNNRGEVTTGIEVKN
                     G"
     gene            complement(49769..50428)
                     /locus_tag="PaBG_00078"
     CDS             complement(50476..50949)
                     /locus_tag="PaBG_00079"
                     /inference="ab initio prediction:Prodigal:2.6"
                     /codon_start=1
                     /product="hypothetical protein"
                     /protein_id="UoN:PaBG_00079"
                     /translation="MSGKQFLALAVIALQQGNQEDCLKYMAKAGEFGDDLTQFVSEVM
                     KPAPTAVRNDGSTPQAENTLAPSLAAASATDFVSLSNRVSRQLATASFLDEGDELDGD
                     DFADEALDEDFLEDDEDVNGVDEDLEEDEEEADEEEEAVASTAQAVLSGPIRYKS"
     gene            complement(50476..50949)
                     /locus_tag="PaBG_00079"
     CDS             complement(51056..52162)
                     /locus_tag="PaBG_00080"
                     /inference="ab initio prediction:Prodigal:2.6"
                     /inference="similar to AA sequence:RefSeq:AXG67501.1"
                     /codon_start=1
                     /product="putative major capsid protein"
                     /protein_id="UoN:PaBG_00080"
                     /translation="MTQHAFTGARMVLKDGSPLEDLRLGKGRELALSSSTGEINAGSV
                     KEAMQVIGQMMSAYASGEIIEQRRAPSAREEAVAAAEARREVLREAMVDPQKWSALGA
                     SLAQQISDQADREGFVRKLMVGNTLKQGEVQRVPMPAHDTMAVVATSSSNTGYQTIRQ
                     RVFTPDEFEIQANVRVENLDIQQVNGDLLDHAYNDGLQAIMVAEDRLWKKAADQTVGV
                     VNNLELIAGELTTKNLGRLRQQIAKWGLPATHILLANDYWADVIGSNDFATFFDPITK
                     YDLVLNGQIGTLVGMNIITDAFRQPNQKVLNPGEIYVVSDPRNHGAYSTRGGIQSTPT
                     NGADAGNSTRGWFMVEPFSLVLANVRSVVKGKRA"
     gene            complement(51056..52162)
                     /locus_tag="PaBG_00080"
     CDS             complement(52214..52900)
                     /locus_tag="PaBG_00081"
                     /inference="ab initio prediction:Prodigal:2.6"
                     /inference="similar to AA sequence:RefSeq:AXG67183.1"
                     /codon_start=1
                     /product="putative structural protein"
                     /protein_id="UoN:PaBG_00081"
                     /translation="MLVQKYTRLFLTEHRKVETGSIIREEGVALVNVVEGNETVVKPS
                     TGASGEVFAGIAMTRNSPPEILPWVGEGVVPASGAIELPRLPLAGQVLVKVEGTKVTV
                     GAGAPADATAVQLAGQVVTFHGDHVGASYSIQMAYEPTLSEARQILGDAPIGGISASY
                     QGVTGVITRGEVATTFFDASADFAGQITPRLGPDGRFTVGGSGTLLTNVQIISAPSAE
                     NAALVLRVNV"
     gene            complement(52214..52900)
                     /locus_tag="PaBG_00081"
     CDS             complement(52918..54849)
                     /locus_tag="PaBG_00082"
                     /inference="ab initio prediction:Prodigal:2.6"
                     /inference="similar to AA sequence:RefSeq:YP_008433413.1"
                     /codon_start=1
                     /product="putative ATPase 60S ribosomal-like protein
                     L2-A,putative DNA polymerase phi-like protein, putative
                     ATPase"
                     /protein_id="UoN:PaBG_00082"
                     /translation="MSKHQRTPIRGIVVAGNSLEDVQELYRAVATGQDAQALHTADDS
                     FVVLSSASSDINMLNPLTGVDDLKVGDGLVEQMEFLSSDSDAVNVNYTVCTAGCNAHI
                     LADDAELLKHCPACASVLEDLTDEQIAALSAGEEDGECDGCQVQESAIASGKTLEEAV
                     AAYRAAISGEGETRTIKSGDVLIAVAGDANYDVYTGNEATVVADQQPSILESLSSSGA
                     ELDAHHFVCASSACGAHVVSSDDMPVFCPSCSSGLLDPEDEEATAGVEDDSDVGEVRD
                     DLNPALASDEDDEDEDEEEEDDLDEEDDESEEDEEEDDEEEEEDESDEDEDDLDEEDE
                     EEDDEEDDSLTLSVSSVRYADNGRARNRKPRVEEATASVQEPERMVAVAASFVALSGD
                     MDVSKLDVAYANVQGENAWVAFYDRVPMAIAMASACDKHKEIFNSEVFGRAFKAQASQ
                     HGVPAALENMGFQEIKPEIQVADYVQAEVAQQVAARTQEVTASAERDKAELQDRLNGA
                     LATAALGYSKNFFKGQSNPIQQSLIESLSSVGLDNASALVAKAFAQHSDAYHSMLLAK
                     ANQIMGYSLETQNEIAEALAGTNASEEANASSAPMPLGRPVQVEKKETVREEATASTH
                     QPQDFAARMTLALAGLGKR"
                     /standard_name="putative ATPase protein CDS"
     gene            complement(52918..54849)
                     /locus_tag="PaBG_00082"
     CDS             complement(54998..55960)
                     /locus_tag="PaBG_00083"
                     /inference="ab initio prediction:Prodigal:2.6"
                     /codon_start=1
                     /product="hypothetical protein"
                     /protein_id="UoN:PaBG_00083"
                     /translation="MLIKINLLEAVAAKALQSGDIVYTEKNGKIDSMNVWKLGARRTS
                     AARGIGDPKVDRIKIEGFAASPCYTHYLADGDLRNMWSSKRHILSDTQLKKFKRTDLK
                     GLIKAALDGKITGVRLKVEDRAKLENKLALLKAKAKAATPAGDKAWFVVDTSTRPATP
                     LSGPYPDKAAAESRMGVRPNRAVKRLSADTFKPKATITPKASVAKPDKKPSTWVTAPK
                     SVVDPIKAEFKEYGFRIKNVFKKHPGGRTPYAIEGVLTTAFGYLPIVIHPNGDLHVFR
                     NKAGARRRLDGSIAVTTIGKATNKAERKALLEKLTRMRNKQQKA"
     gene            complement(54998..55960)
                     /locus_tag="PaBG_00083"
     CDS             complement(56209..57897)
                     /locus_tag="PaBG_00084"
                     /inference="ab initio prediction:Prodigal:2.6"
                     /inference="similar to AA sequence:RefSeq:YP_008433416.1"
                     /codon_start=1
                     /product="putative DNA topoisomerase I"
                     /protein_id="UoN:PaBG_00084"
                     /translation="MHTSLSAVQKDSVVSFLKLLATLYVTYDIKLNREQLRRMNMWER
                     DAGEFLTKFKLTKLTSAAVRSVVGGANPAEDDTADAAITELLEALKAKTQAFEKETDI
                     SRAQLGLLKDFRLAHFGSESAAKRLLRGVTAIGDPMVTQFYTHDVDGIDTGDVYKKLQ
                     ALVKRHGGVSGYIMPTEVLEKWQAHNKAKGEKTQGHTEYLKLRREVNDIFKKALANLV
                     RASGQPYLPLRDVISQLKSLGIVHNLPTGFVGNIDDLGRFYTTAGKRLLQSPSGEVKM
                     NPKYNADEDNAYVCEFTPPFAQNATRGYTESYRTGAKAEKFNVVAEVMPKLSQLTKKW
                     LPDLRKVNKSKEGVLATLCEFIYDTSARVGNKNAATGGEKTYGATQLLVKHFKFNTQG
                     NGATVTYIGKSGGKQAHKLKFTSARGKQLGDALHKLIEGKGSNDHVFTFKNAQVTGAM
                     INRYMRTLGFPKAFTVHKLRTARGTEMALALLKDSPFKKGGNWKDRDVHKWLETELLK
                     IGAELGHMSGDKITSNTAIQNYISPEILAEFYTKLGIRPSAKVQKAIDSTKKEE"
     gene            complement(56209..57897)
                     /locus_tag="PaBG_00084"
     CDS             complement(57881..58843)
                     /locus_tag="PaBG_00085"
                     /inference="ab initio prediction:Prodigal:2.6"
                     /codon_start=1
                     /product="hypothetical protein"
                     /protein_id="UoN:PaBG_00085"
                     /translation="MSQADNFTVSIVLNKDVILTPETQQLLESLGIKPKETSQYELVG
                     SVLSHRHVVKSLIVLQMRVTAIMKSGVPFAGLDDVIAVTLNNIIPIKTVQQNRSECSE
                     EVYRTNAPILTNNIGIMPNEELVIRRSGDLLSLAHQQFEIQLNEADLKRIQEKSIRKE
                     QYAFIVPDDAMWRVMSMRAYSMDEIVSQVNYHDLALFCRTSVDTGYYSTTALFKFQRP
                     IYSADGKKTDVLSWLEHAYAYGELPEACDLEHPILVKWRAMVKAPEFGTHEFDQFMAF
                     HVCRFRSIQSAVKVEDGCVVTDKGPVRLRDYFAQYDEIGHAHQS"
     gene            complement(57881..58843)
                     /locus_tag="PaBG_00085"
     CDS             complement(58854..59324)
                     /locus_tag="PaBG_00086"
                     /inference="ab initio prediction:Prodigal:2.6"
                     /codon_start=1
                     /product="hypothetical protein"
                     /protein_id="UoN:PaBG_00086"
                     /translation="MKVSFSLKGRLASLSMSTNRLPQNIIDSLIENRKFWRDLPKRLA
                     ILPVVHKGRYIGTMPENTPHENAVEFQRRNADELDLCVGYIIWREEPMIPWKIEPHSF
                     CVRKDDDRVIDPTEGRDWSKMKVYYLGFRVPKKDIHQMKYLSLFERMSYLLDNL"
     gene            complement(58854..59324)
                     /locus_tag="PaBG_00086"
     CDS             complement(59321..59950)
                     /locus_tag="PaBG_00087"
                     /inference="ab initio prediction:Prodigal:2.6"
                     /inference="similar to AA sequence:RefSeq:YP_008433419.1"
                     /codon_start=1
                     /product="thymidylate kinase"
                     /protein_id="UoN:PaBG_00087"
                     /translation="MTAKKRGAFLVLEGLDGAGKDSNARNIENYLSHSDVPHFVASEY
                     KDSQFCRELRTVLNNQNPQLDPITETMLFYASRIEHTKHIIQPYLDRGYLVVSDRYCA
                     TTAAYQGARTEQVPTVHALAESLLVKPDLTLFYDIPVEIYEQRVLNRDGKLDQIESRG
                     VEYFAKVRANFHAWAADDPSFIIIDASKPLDDVFAESIRHVDDFLRNFA"
     gene            complement(59321..59950)
                     /locus_tag="PaBG_00087"
     CDS             complement(59954..60442)
                     /locus_tag="PaBG_00088"
                     /inference="ab initio prediction:Prodigal:2.6"
                     /inference="similar to AA sequence:RefSeq:AXG67162.1"
                     /codon_start=1
                     /product="putative MmcB-like DNA repair protein,
                     restriction endonuclease-like protein"
                     /protein_id="UoN:PaBG_00088"
                     /translation="MGRKEVTKVLTDAASHYYIRKLYAVFFEFGVGRRGERRLDLLCM
                     NTKMNLVGVEVKSCKADYTSDSKWMEYLPFTNKLYLFLPPKLIESKFYQQILNDIKPY
                     GVGVMTLTPMGNVKVIKPAKRREVADKVMMKLLIKMAWRGGASRRNCPEGKRRKRFYL
                     EE"
     gene            complement(59954..60442)
                     /locus_tag="PaBG_00088"
     CDS             complement(60445..61791)
                     /locus_tag="PaBG_00089"
                     /inference="ab initio prediction:Prodigal:2.6"
                     /codon_start=1
                     /product="SprT-like domain-containing protein Spartan"
                     /protein_id="UoN:PaBG_00089"
                     /translation="MELAIASDNGFVTYTYNGRATIVLDKHNDEYEIDVGTNDQFKVK
                     VEGTKVTIIHLDEPKLKFRATTTDKAYLRLMKSSTPDDFQFVPHPKYPSYPFIPNLTY
                     ELIPKLYAYFNEKYFNGMCPKSLLFKKSQGASSPFGLAQFNSVGGKPLYRMTVNMKRI
                     SADMILFVDTLLHEMIHLYLFRKGIDEGNNSILHDGHGRYFQAEMQRINRAGFNISIL
                     LDWEKREAASDVETHVLRVFSPEYPNHAKYYWSVLDLEDRFDDLVRQVRENDPTKSYV
                     IDLVTTSQTSMRDYPQISKNGKIPPSKLPLWWKVVDPKGRLIKTFDVKEQGASQAIGK
                     LKVSKKEEPYYAQPFPMFASWMRKEKASGTDDQIRAIWEHFPAVKIFPYAEEELIDIE
                     KAIARGLADQEVKRKLTAVFARFDGRCSQYDYRAKMREIITRRKLDALLRYPQLGI"
     gene            complement(60445..61791)
                     /locus_tag="PaBG_00089"
     CDS             complement(61877..62347)
                     /locus_tag="PaBG_00090"
                     /inference="ab initio prediction:Prodigal:2.6"
                     /codon_start=1
                     /product="HAD domain-like protein"
                     /protein_id="UoN:PaBG_00090"
                     /translation="MIVFLDQDGVFVHPRSDLAGMVSDPVAVAVLNQLFALPRVRVVV
                     SSTVRKGKSRERMQKHLQDRGILCTLHDDWSTGDHIDGRHNEIAAWLDRHDNPEDYLV
                     LDDEHCAPPIDSSKWVKCDPANGMDVVALLRVAETIGWREHRHWALESKHKSET"
     gene            complement(61877..62347)
                     /locus_tag="PaBG_00090"
     CDS             complement(62344..62697)
                     /locus_tag="PaBG_00091"
                     /inference="ab initio prediction:Prodigal:2.6"
                     /codon_start=1
                     /product="hypothetical protein"
                     /protein_id="UoN:PaBG_00091"
                     /translation="MAHALFKDVQIEGSLIQQPAVVVDTLEAKSPALLVVFRFATPQK
                     DECTYTFQFEVWPTSTVMRITPPPWMPRPVRAVPKPKMKVSFIAERNSVVYFNYAHEG
                     DFKTVLTNMAKALGR"
     gene            complement(62344..62697)
                     /locus_tag="PaBG_00091"
     CDS             complement(62809..63240)
                     /locus_tag="PaBG_00092"
                     /inference="ab initio prediction:Prodigal:2.6"
                     /codon_start=1
                     /product="hypothetical protein"
                     /protein_id="UoN:PaBG_00092"
                     /translation="MANPFEDFIQLELPKRPWMAADVQEESVIVRRGAGPRQLQGVVL
                     GEGQVLGMKDGVLQGVAAGAGGTGADAVSFVQETPATTWTITHNRNNVNVSVSVYDAD
                     GKAFTPDEIVVAANTVTITVLEASAGHVVLFFIPVPEEPAP"
     gene            complement(62809..63240)
                     /locus_tag="PaBG_00092"
     CDS             complement(63240..64865)
                     /locus_tag="PaBG_00093"
                     /inference="ab initio prediction:Prodigal:2.6"
                     /inference="similar to AA sequence:RefSeq:SBV38370.1"
                     /codon_start=1
                     /product="putative phage tail assembly protein"
                     /protein_id="UoN:PaBG_00093"
                     /translation="MPEIHNPKVIGDLTLTKAPSDPSHGVRLQDLDARAPVKPAFVAD
                     IVPSGSGIVAQKVYAPTVPANKLLVSAVSDTENVRVTVLAQGALFLAPNVTVNGTAIA
                     NFTAVAGGNDLFQGTADIVMAESGDITVESDTGATYTVTLTVATEGPVISTATIGAYP
                     GSQTEAKAGDVMPITGVVANGAVSIAVANSGAAASGNISTFGANDSAGAGFKTFSGTF
                     VVANRTGSQAVSLTAQNALGTDGAVKVSDNSITLNQAVPTISTISVNYPNGQAALTIG
                     DTAQVSATVTGADSVSYSFSAAGQDASITDPEVYAVSKDVTLNNGTYFVTNNYTVTAT
                     KASNGAVASRQGIIKIAEAAATATISILGNPSRLRSSEAGNAYTLRVQPNQELASEPV
                     VVLAAGEFSGNWSFAGGVYSRQVLIRDSDARGVTAVDATLTNLANAESPANGNFTIGG
                     FVERAITFDAFARFMAIGTSVVDFTKVRARYNGQGTDLTRRSDTTDVAAAFTIVNSGG
                     VFDANGTHLFLNDAAFAGSNTSGTLQVLVEETL"
     gene            complement(63240..64865)
                     /locus_tag="PaBG_00093"
     CDS             complement(64961..65326)
                     /locus_tag="PaBG_00094"
                     /inference="ab initio prediction:Prodigal:2.6"
                     /codon_start=1
                     /product="hypothetical protein"
                     /protein_id="UoN:PaBG_00094"
                     /translation="MRIVYNDISQEFRQLLQSCMNSRSTVKAIHLTRPELQALLAHAE
                     AKQFLGDYIVQRDVKQRDLEQKNLRLKQDLERATTQIERQRLFDQMSEVEESLHKLLT
                     DVPTELTQSGIRIVVTLKG"
     gene            complement(64961..65326)
                     /locus_tag="PaBG_00094"
     CDS             complement(65330..65512)
                     /locus_tag="PaBG_00095"
                     /inference="ab initio prediction:Prodigal:2.6"
                     /codon_start=1
                     /product="hypothetical protein"
                     /protein_id="UoN:PaBG_00095"
                     /translation="MASEFSSRSFLSGDLIWGVKQSDPLGTVHAQRHSMFVKRKPLLG
                     KPKSRYLSENPSTYLR"
     gene            complement(65330..65512)
                     /locus_tag="PaBG_00095"
     CDS             complement(65502..65822)
                     /locus_tag="PaBG_00096"
                     /inference="ab initio prediction:Prodigal:2.6"
                     /codon_start=1
                     /product="hypothetical protein"
                     /protein_id="UoN:PaBG_00096"
                     /translation="MGVLYYAINHTKKTYYELGKGLSLWQIDKWPATDEQIRAAVFDT
                     MQPEQQHIGLALRIVKDLQQFQIEEIWNDSSHTVEDDYVCMGSVYTQKADKVGLTWEQ
                     NHGE"
     gene            complement(65502..65822)
                     /locus_tag="PaBG_00096"
     CDS             complement(65832..66530)
                     /locus_tag="PaBG_00097"
                     /inference="ab initio prediction:Prodigal:2.6"
                     /codon_start=1
                     /product="hypothetical protein"
                     /protein_id="UoN:PaBG_00097"
                     /translation="MIEPRWYYALVWLHGDEVEVHKFTMEPTPEQSHYRAIGSYNAFS
                     ERNAKLAFLGRIQGYRVSLRTESEWEIDMQGGDRVYAPEVNPRRQLPMFVHSSIWEFY
                     SAVGYDYRRKKWVRPIPPTSEQLRKATRAFISRTPWTSNDPDIRDVLHCLVTKGMDHV
                     KDDGYVFLRYERGEYCVYWYGVNGIPNGESFTDVYAAIHGYIARCDARDPKQRTGLGR
                     PVFTGDECARGCHN"
     gene            complement(65832..66530)
                     /locus_tag="PaBG_00097"
     CDS             complement(66527..66928)
                     /locus_tag="PaBG_00098"
                     /inference="ab initio prediction:Prodigal:2.6"
                     /codon_start=1
                     /product="hypothetical protein"
                     /protein_id="UoN:PaBG_00098"
                     /translation="MEEQFTENTIYAIVSVGGKHKELHFFELPPFGRVNGVNNTYRSY
                     SAFRQRMRRAFSAQLAKSQKAGNGWQLPATFKSVRTNWAEVDAVFAMELPLMFADLPR
                     FKHANLAEFYHAIRYDIKRKRFLKDGEDFKP"
     gene            complement(66527..66928)
                     /locus_tag="PaBG_00098"
     CDS             complement(66939..67748)
                     /locus_tag="PaBG_00099"
                     /inference="ab initio prediction:Prodigal:2.6"
                     /inference="similar to AA sequence:RefSeq:YP_008433430.1"
                     /codon_start=1
                     /product="putative tail-associated lysozyme
                     (muramidase)/baseplate structural protein"
                     /protein_id="UoN:PaBG_00099"
                     /translation="MAGGPLNITRFMSQQGLDPKMTYEAHVVNNNDPRQLGRIQARID
                     GVFDGIPDDHLPWAVPMYHHADGAYNPGGDATDRAGTFMVPKNKHKVGLRFPTADPHR
                     CVWGPYTVDEQVALPERKKNYPDRAVVKFSNGMYIIIDTKTNEIFFNNPGDVDITILG
                     DVNQYIVGNQQLVVSDTKGLISGYLLNAPDTVLSRLSPKPAKEIEFTGLLGPAQAGNR
                     HIHVTGDQTMLVEGNRKTVINGNDMLVVGKNRFEKIAQVHRIECARSETNG"
     gene            complement(66939..67748)
                     /locus_tag="PaBG_00099"
     CDS             complement(67748..67960)
                     /locus_tag="PaBG_00100"
                     /inference="ab initio prediction:Prodigal:2.6"
                     /codon_start=1
                     /product="hypothetical protein"
                     /protein_id="UoN:PaBG_00100"
                     /translation="MTAESANAVLELTRQVSNLIQEGQFSLATAKLVETARADQTLYE
                     AVLNNLKEYVLKGDIDDLIATVEMVR"
     gene            complement(67748..67960)
                     /locus_tag="PaBG_00100"
     CDS             complement(67957..68592)
                     /locus_tag="PaBG_00101"
                     /inference="ab initio prediction:Prodigal:2.6"
                     /codon_start=1
                     /product="hypothetical protein"
                     /protein_id="UoN:PaBG_00101"
                     /translation="MQVKIIYEPINPADLFQAADVLVVPIFVTTDVYASIFYDMVHRR
                     KVIMDYLQSRNVSFLALPENLAVMFLACRRKHNKKRILKHALRLYMGSVSENYEDFDV
                     RLPGLRSVFVTPANSEPMSDYLQLPSSRNPLIIHTGEDVLDRVYRSKIRTGELAKFTP
                     DNLAHPTIRASFERVLHTIGMAHGFDVCIVNVVRHRRKAFVTCDAMELEAS"
     gene            complement(67957..68592)
                     /locus_tag="PaBG_00101"
     CDS             complement(68646..68984)
                     /locus_tag="PaBG_00102"
                     /inference="ab initio prediction:Prodigal:2.6"
                     /codon_start=1
                     /product="hypothetical protein"
                     /protein_id="UoN:PaBG_00102"
                     /translation="MTSTVTQWHEYSTEEKVAWLLANVLHDLSPTESPTPYDLNLIAR
                     CEAKLTEEQRRLYVKYMNSDIAIITYKGLSDEECRSDETSDRFYWNYATAPLDLRGRI
                     IWNVIADFAP"
     gene            complement(68646..68984)
                     /locus_tag="PaBG_00102"
     CDS             complement(68981..69373)
                     /locus_tag="PaBG_00103"
                     /inference="ab initio prediction:Prodigal:2.6"
                     /codon_start=1
                     /product="hypothetical protein"
                     /protein_id="UoN:PaBG_00103"
                     /translation="MPKSNETETNVTTLGAALDSFHIEDMAKIPLDELRHKCSFLINT
                     TNETLKVGVTFVEDGPAFTMEVSMVRCDSQGKHRTPLSHVSNEFDALLVYATVGQVAR
                     RFTQRLMDWGAFKEAISVLAGDIGETEE"
     gene            complement(68981..69373)
                     /locus_tag="PaBG_00103"
     CDS             complement(69345..69896)
                     /locus_tag="PaBG_00104"
                     /inference="ab initio prediction:Prodigal:2.6"
                     /inference="similar to AA sequence:RefSeq:YP_008433436.1"
                     /codon_start=1
                     /product="putative N-glycosylase of
                     5-amino-6-ribosylamino-2,4-pyrimidinedione 5’-phosphate
                     (riboflavin biosynthesis damage control)"
                     /protein_id="UoN:PaBG_00104"
                     /translation="MAKKVKEIRFNSRVYEYAWLSAFFQAPFIAPLGKKLVLFRSREH
                     YYQAHKTKDKAFRSLIINASEGSRAKYFGSAKSGCPIVEGFDARRKDIMREAIRYQFH
                     QNPLLQRWLTETGNAKLIEDAPWDDYFGTGRNGDGKNIHGKLLMEHRDDEKGPGVAIT
                     KYRMAHVKQEELYFYAEVKRDRN"
     gene            complement(69345..69896)
                     /locus_tag="PaBG_00104"
     CDS             complement(69880..70143)
                     /locus_tag="PaBG_00105"
                     /inference="ab initio prediction:Prodigal:2.6"
                     /codon_start=1
                     /product="hypothetical protein"
                     /protein_id="UoN:PaBG_00105"
                     /translation="MSESMVVYVTPADLEEIRRLRVDAEMSGDQTKLVGFIQGCCTRN
                     GGTFNRERALRGANTQLQVLKPAEHVQIKLTVAHEEPFDGQEG"
     gene            complement(69880..70143)
                     /locus_tag="PaBG_00105"
     CDS             complement(70355..72232)
                     /locus_tag="PaBG_00106"
                     /inference="ab initio prediction:Prodigal:2.6"
                     /inference="similar to AA sequence:RefSeq:AXG66731.1"
                     /codon_start=1
                     /product="putative portal protein"
                     /protein_id="UoN:PaBG_00106"
                     /translation="MRIKSKQSFIHQGAPQSTGTTSSRDIGVHDTGRRGKGGKGFEAT
                     AGTPLKNTSVSSLPLEIDIDPLLKDIVFSEDLEQKKLIMRLYKDIYYNDPIGGSCVDL
                     TSTLPFSDFNIGGIQNPKVSAAFEEVIERLNIRTLLPELSIDHQVTGAFVANMLYNPQ
                     KNTFVDLICHQYENCKVDPLPFYSQDPLITVAFPDSHKAVMGSDSPRIKKLREYLGAE
                     VVKQISNDALELDPLSTIYIPRKSFTNSTGVSYFRRILPIWLLEKNLFRGTLVESARR
                     QRGILHLTLGDGDQWEPTMADMQMAMELFQNADADPLGAVIATRMGISTEEIRQGGDF
                     WKVTDIWDQTMAMKLRALGISESFLSGEATYSNADTSLTVFIEALRSYRDTITTKLFY
                     NKIFPLVSALHGFTVNRSGKLSIKGNMLDKFDSMSNHEILQDGSRLLIPSVHWAKQLK
                     PEGDQAYLDMLQALTEKGVPVPLRAMAAAGGFNLDALLADQEDDFELLKRIGKYQKRL
                     ADVKKEYMPEGDSAGGGDEALAAAMARTDLFYENYNRGVRGSVLSEGTGRMKALAQRN
                     FGEAMEVAGETHDGKRRWLPNQKLANERVNRKIARQLADITRNQRTPLTHSTKARHIE
                     F"
     gene            complement(70355..72232)
                     /locus_tag="PaBG_00106"
     CDS             complement(72240..72794)
                     /locus_tag="PaBG_00107"
                     /inference="ab initio prediction:Prodigal:2.6"
                     /codon_start=1
                     /product="hypothetical protein"
                     /protein_id="UoN:PaBG_00107"
                     /translation="MIDISRYKWFLYQGRDVVLVTDHPEFDLQLVKEAKFGYRKIGAN
                     HYVVARSDLDVRFKIKEKDAKRIINNSRGWKGKIRSVPVEAGTGGLDAPVKSSKGKRT
                     PSNVPDKNDPNLYVLQIDSSNLARAWLDKKAKELHVVFHSDVHWVYEDVSLKLAKQLE
                     AAESQGRFFIYRIREVKKQYKVSD"
     gene            complement(72240..72794)
                     /locus_tag="PaBG_00107"
     CDS             complement(72799..74961)
                     /locus_tag="PaBG_00108"
                     /inference="ab initio prediction:Prodigal:2.6"
                     /inference="similar to AA sequence:RefSeq:YP_008433440.1"
                     /codon_start=1
                     /product="terminase-like protein, large subunit, contains
                     N-terminal HTH domain"
                     /protein_id="UoN:PaBG_00108"
                     /translation="MKIKKGKNLKGANPYDVALADPFKFLSGLRGGEVAAQDFDPENM
                     NKAAHAITAGNFDEQEIDIARTIREVVDSKILVPRDMKIDDSGIPVAKNVYEWCTNDR
                     FAMTNGEKPYIEQLTWGIITFNEYCPRCSDVEYLYVDHKVDDTYRKLERKVAMLEHGV
                     CPHCGWGRSKLIKKGKMKFIQELAVCAGQRSGKSLSIAGYFAPYHTHRLLKLQNPNAF
                     YGLKTGTMLHCTFVALTYAQAKDTLWQNFYATLTESQWFREYHGMLRHYEEKYGEKLL
                     KFNDTYVAYPSRGLMAYPAGPDKRVLRGRTRYFTAIDEIGYFDANRDTKKVKDNAHEV
                     AGALDRSLLTVRGAAERLINLGYDDVYPGYAMNVSSPASRNDMIMTLVRRAEHSDIMY
                     GVVRPTWEVNPTLPRNSKVISEAYRTDPLNAERDYGAVPPLAANTFLQNHTEIEDAQG
                     DKKNTIRLVRRVKHSKKRGESFTWAEIKKLKKSKYPSLLALDAGLTNNSFAGVCARLD
                     DYNKVQIECVFEIIPERGAPLNHSRIFTEVIMPIMEARNVRILLADRWNSVKLLQDAK
                     ILREELEIAEQYSLKYKDMFAVKTLLQQGELVLPVAERQTFRECIEFDDEHYPLCFDG
                     QPVSHLLMQMATVKDTTRMVDKADGYTDDTYRAMSLAVRGLQEEEYQAILMAAPEAVA
                     NTRPVAIAASRLYSGGGGGIGGGSGGIGTLGIMGSARR"
                     /standard_name="terminase large subunit CDS"
     gene            complement(72799..74961)
                     /locus_tag="PaBG_00108"
     CDS             complement(74964..75746)
                     /locus_tag="PaBG_00109"
                     /inference="ab initio prediction:Prodigal:2.6"
                     /codon_start=1
                     /product="hypothetical protein"
                     /protein_id="UoN:PaBG_00109"
                     /translation="MLENHTGDNVPSLAFHGVRYNPELTIPTTVCREKAKKLPTLGTV
                     VSKPKPTVAPEPEYVTVPPQDDDDDFPEVMEIEVEFPDDDGHQHNKMHDGINYRPTEY
                     PVKGENEIEVPDHILAEVREGTQAKEEVLRNTLLESASLLFAHHDASNFVEAALRDGL
                     DMEIELDEAIPDALVPISRLNIVTSIVNQMSLPEKMKNTLLMRLSIKTADEVILALNR
                     KRIPDAIAAMTKHYAATVTKSGVDPDMEHMPQNTVGVRASRK"
     gene            complement(74964..75746)
                     /locus_tag="PaBG_00109"
     CDS             complement(75763..77229)
                     /locus_tag="PaBG_00110"
                     /inference="ab initio prediction:Prodigal:2.6"
                     /inference="similar to AA sequence:RefSeq:YP_008433442.1"
                     /codon_start=1
                     /product="putative replicative helicase DnaB"
                     /protein_id="UoN:PaBG_00110"
                     /translation="MALLYDQDSEVRCIKTLTDESIPAGVRSTLLGKLSKEHFHNAPT
                     LEAFKRIDTLAKKRFEIVDFNSLAADPVIDEDLRDALKSQIKKAKPCKNKKQIGNLLD
                     VLERYRKIRAIYAIAQDSFAALDKPDIDVDSLLSDVTEAVSRANASLADDQFFLNFGT
                     NDSSAQIVDNIINRTVEPRIKTGYAEYDKRNGGLPEHGVFIISATTSGGKSTVAMNLS
                     VYLYRKSNKSVCRISLEMDEEQETRRLASHLTKIPFNKFKENKLTSGDKHKIKEAFRL
                     FSEHGQKHGIVYTTISPTRAMSIDDVYRMIKPFSYQIVMIDYIGLLAGMDHESQWFKL
                     SEVAAVSKRFSREGSKCLVVILAQLDDTTDKLRYSKGIKEHADTMWQWNYTKQEQREL
                     RILPIRVEKDRDGEVFNFELAERYDIMTAENMPDAQVDYSSEDDEEDAPSKKRKGDKS
                     KKGKKGKRSESDDEPRKSKKKKRSGDEEEEVAGDYALA"
     gene            complement(75763..77229)
                     /locus_tag="PaBG_00110"
     CDS             complement(77237..77638)
                     /locus_tag="PaBG_00111"
                     /inference="ab initio prediction:Prodigal:2.6"
                     /codon_start=1
                     /product="hypothetical protein"
                     /protein_id="UoN:PaBG_00111"
                     /translation="MSTDAWILEKAAFACFSGVTEDSFKRLLFLHISKVVKENQNITT
                     NRAFGIVSDRIVVNRPDFEAAVRALETPFKRLKINKYKRRSVSASDMNPTSNNTRQVV
                     HLNVVEDCAPWNVWVKAVTEKYPELSIWVDE"
     gene            complement(77237..77638)
                     /locus_tag="PaBG_00111"
     CDS             complement(77635..78768)
                     /locus_tag="PaBG_00112"
                     /inference="ab initio prediction:Prodigal:2.6"
                     /codon_start=1
                     /product="hypothetical protein"
                     /protein_id="UoN:PaBG_00112"
                     /translation="MESLCSALRHVLKLDLDQPRAIRVAQETLRYLCGVCDAYAYQHF
                     LKDNVRFRDLDISAKDFRLSLIEKSYFTLNVKFMALNLCKSAVNVDTIHHFANAFEIV
                     RNDAVLLRRAFEDAKFRRSMRKSARVKSLKPEDIEEGSVERAQRDFNDMYPELMKHVR
                     QKTFRKLKFLVNAENAEFSDFNGELLYKAIKAYYMMVPSDKSQAHILNYLRSTCTNHA
                     LNIISAKTSDKRRRMNNAGSDGFGGQSFSLTCVSENQLAVIDGEELFSYEGTLNAANQ
                     NDSSKMLSDLNFERVVSALGKSRVRRRAILIVSGQDDSRFTRYLRARGFIKLDEDCAD
                     FVSRTKHENVVPHLADHLGVCKERLTKFLRKVGTELIKHRSVA"
     gene            complement(77635..78768)
                     /locus_tag="PaBG_00112"
     CDS             complement(78774..79406)
                     /locus_tag="PaBG_00113"
                     /inference="ab initio prediction:Prodigal:2.6"
                     /inference="similar to AA sequence:RefSeq:ARW58971.1"
                     /codon_start=1
                     /product="putative DNA topoisomerase 4 subunit A"
                     /protein_id="UoN:PaBG_00113"
                     /translation="MKRDAFDGLVSLFQAVPEEGLRALASLLYNEKKTRKAGFHFGQK
                     VYVRYRGAAGANYLSNFMIARIMSVSSEYIRLTSQDGKCNLTFARSTNEDHIFTVEEF
                     NELRQKMVAKSRLVDPDTTRLLTKRLRCEEEYDLNMTNESAGGQITTIDTVFKENKLP
                     RRKQKKTIDLVDLVNGMMEGRNMEREAKGYKPRKSRNDSGGDVIISVSGD"
     gene            complement(78774..79406)
                     /locus_tag="PaBG_00113"
     CDS             complement(79534..80064)
                     /locus_tag="PaBG_00114"
                     /inference="ab initio prediction:Prodigal:2.6"
                     /codon_start=1
                     /product="hypothetical protein"
                     /protein_id="UoN:PaBG_00114"
                     /translation="MSNTAKLVKYDSGNCFICTKYFTLLHWHHTVPQALGGKDSLQIP
                     LCAQCHNQLHAHAEAIVARTRTGRSIKRRYWANENEELNAKPYLEILVNSILSAIDNS
                     VAGKEWMVSSRIPDAVHKALHLYKIDSGLRNLDQALLLCLAETLKKKGYLNDGHDNTH
                     TQAGKGKSKKPPTPLW"
     gene            complement(79534..80064)
                     /locus_tag="PaBG_00114"
     CDS             complement(80057..81064)
                     /locus_tag="PaBG_00115"
                     /inference="ab initio prediction:Prodigal:2.6"
                     /codon_start=1
                     /product="hypothetical protein"
                     /protein_id="UoN:PaBG_00115"
                     /translation="MIDSYIAELERNENPELPRSLVDLWKSTTLLNNLIEGTKQGNTI
                     KMSQLRLALTSIITDVQDAEQQLKGYRANEETRELVPVGINKLLTRTLRVTTELANNT
                     IFADRDDRLSTRELVQSYMDSFPYDDIKSALDAHIAQVRSHRTSKKMGTDADADKAIA
                     NLAASYGKFYTKLPNSTKGLPFLAFQMPVTPLFKDLGAQIDPSKLERAGFKVTRVGDG
                     YLVLEQQYIFAFDHKKLGIDSGVRKVKGGFKIAKRSGPKREIAATEANDKIIELLEQV
                     NSRSHTRYALASTKFVPNPRNPNLWLAWIVDERQRKALDLTLRTVEVDWGLPFSLNED
                     E"
     gene            complement(80057..81064)
                     /locus_tag="PaBG_00115"
     CDS             complement(81389..82894)
                     /locus_tag="PaBG_00116"
                     /inference="ab initio prediction:Prodigal:2.6"
                     /inference="similar to AA sequence:RefSeq:YP_008433447.1"
                     /codon_start=1
                     /product="putative RecA protein"
                     /protein_id="UoN:PaBG_00116"
                     /translation="MAKKKKAEADAPAKSKRGKGKGGDVEIDVSTAKKGKKGDTAVAA
                     FDPYAHLDAEIDSMEKKFGLTSMAVSESEDRLSTGLLSIDVALAGGLLPGGWYTFFGG
                     EQSCKSTLATTCMGAIATDSTFHGKASLHDFEGSFQADYAENIFRYMNHGKRLSVDNV
                     FGVKDDKGWVIQPRVRYYAPSVGEDFYNYLAKLEKILPDKIQENGKFYCVYENTKANQ
                     KALAGVYDKEYFRKTNKFRIEMPDGSPQAVVLVDSYPAMVPKQTDDKDEGDKSLGAQA
                     RMHAANLPRVKGAMRSKRIIVLGINQLRDIPMAMYGPTEQEPGGKALRFYSDCRLKMT
                     SVSVPHAKGQFEEEDTITGEGVDKYRYLKCKVHKNKLGGPQAAEISLRICVSDADGNA
                     KGFCRVWDAYQYLKNTGQLGGNRKKLKFLTGPLEGKTVSWIEFKALIDGSPDLIKKGC
                     TKFKVKPFRLYEWCRKQVRSGEGYKLLKLAIKAENTKGRQADDISEEADDE"
     gene            complement(81389..82894)
                     /locus_tag="PaBG_00116"
     CDS             complement(82947..84158)
                     /locus_tag="PaBG_00117"
                     /inference="ab initio prediction:Prodigal:2.6"
                     /inference="similar to AA sequence:RefSeq:YP_008433448.1"
                     /codon_start=1
                     /product="putative single stranded DNA binding protein"
                     /protein_id="UoN:PaBG_00117"
                     /translation="MSGFGTLQPRTGNKDSVKLDEVIELHKFPADEWSQIRCLPGKIL
                     PVKRHWISILAGKEKKEITIPRYCIAFDPNHEGEPRKDAKGKEVKCPYCDLTHGKDGS
                     ARYEFFYLGNAIIRELQEDEPRKKAEHTKEEKKSGFKDIRSKSWTPVRVCRFTSTMAS
                     RIQEIGEGNTAKDKKSGAKKAFDVTHEKYGCDIRVKFKPKAPGTDKYSIDKDERTPLT
                     DDEKAYLVWKLDETLLDVTGRMDAKQALEDFKRMEIVGGDTPDDDDDGDGYSLGDDDE
                     PKKGKKGKKKSKAFSDDDDDEDDKPKKKKKSKPAFSDDDDDEDEDDKPKKKGKKSKSK
                     SDDDDDEDDKPKKKAKKSKKSSDDDEDEAPKKSKKSDKGKKSKSDKSTKDKKSKKSGK
                     GKKSAWDDDDE"
                     /standard_name="ss DNA binding protein CDS"
     gene            complement(82947..84158)
                     /locus_tag="PaBG_00117"
     CDS             complement(84189..85205)
                     /locus_tag="PaBG_00118"
                     /inference="ab initio prediction:Prodigal:2.6"
                     /inference="similar to AA sequence:RefSeq:YP_008433449.1"
                     /codon_start=1
                     /product="RpoD subfamily RNA polymerase sigma-70 subunit"
                     /protein_id="UoN:PaBG_00118"
                     /translation="MSMDKNLTGEQIQKVMDMLLYKALEPLMLYSSVFDSQVSHVLTI
                     VATNRKRKLSSVPREELVENLCAVLTHTDGAFKFRTFRDCRIERSFIHCFIKRFLDDN
                     QGFLQAYQRFMVDPSHENKLAVDDMAYVGAGITRRADMYRIVTQASAYLEKFYAFRSA
                     TLDNYLRHSSTQAKSHMTSNQGQQLDFHDLKQSILKAMVVALDKYDSSKGALTTYINW
                     WVLNAQTCSADHEYGVAYTVPQSQKRKLAVGESSEVNFSVSLDALKKPGEDDERTLYS
                     TLSDGHVMDEDFERLESQQLVQLLAKEVDREGVARLTLDIGEFFTPDELALMRQHTLE
                     ENCQ"
                     /standard_name="RNA polymerase sigma-70 subunit CDS"
     gene            complement(84189..85205)
                     /locus_tag="PaBG_00118"
     CDS             complement(85205..85702)
                     /locus_tag="PaBG_00119"
                     /inference="ab initio prediction:Prodigal:2.6"
                     /codon_start=1
                     /product="hypothetical protein"
                     /protein_id="UoN:PaBG_00119"
                     /translation="MSDTQENPHIKIAALQIQLQIAQEGQARIATSLAEANEQTRALI
                     AENQRVAANLEQVNANNIKLLGQYQEKGAQVEEFREKLAEKIKEEVQLRERHDRVMLY
                     FDHYARMIETRNGGGFVLPTPKGAPKRRNDPRIEPTLPLDQNIKLYDTLYADLSLKEL
                     RELLG"
     gene            complement(85205..85702)
                     /locus_tag="PaBG_00119"
     CDS             complement(85719..86375)
                     /locus_tag="PaBG_00120"
                     /inference="ab initio prediction:Prodigal:2.6"
                     /codon_start=1
                     /product="hypothetical protein"
                     /protein_id="UoN:PaBG_00120"
                     /translation="MAKKPYKPLAKSRKNTSGRKSDAKRTAEKTQERMKSKKAVVFKS
                     KRPGKERLASGMPYRLKRLEAMPVRQLPETAASKKGMTLRQLIRATPRLFINNAVDVE
                     AKKIERKFTKTHRPVIMGHMVTYDVWRQNRVRRVHETYIIGMGDDDKLPVNRHNKVLV
                     QCTCENFVYVFEYANASVGASRLIYSNGEAPNFTNPRLAPGCCKHIIALAKIALEQNL
                     "
     gene            complement(85719..86375)
                     /locus_tag="PaBG_00120"
     CDS             complement(86377..87102)
                     /locus_tag="PaBG_00121"
                     /inference="ab initio prediction:Prodigal:2.6"
                     /codon_start=1
                     /product="hypothetical protein"
                     /protein_id="UoN:PaBG_00121"
                     /translation="MQADTNVSCLPLLWELALPHHMFEEALKRSQKRGLESVFLIEGT
                     NERAYLNSTMALTAIFNRYIKLVHFDGKLLHIFMDGKFSPPDRALVRRIFESMTYFPD
                     AVLHDILRDKQATFSTREQATCAETGEPEVIETSFFGLTSWEGPVDYTDIRPQMLSVG
                     IVDLSTCCLVYEVEELAETRYAGTLDAELETPLMAANGEVTTIDTLKRARLLTGNQLL
                     LQATVKKAESFFNQTKFKHKSRR"
     gene            complement(86377..87102)
                     /locus_tag="PaBG_00121"
     CDS             complement(87772..88179)
                     /locus_tag="PaBG_00122"
                     /inference="ab initio prediction:Prodigal:2.6"
                     /codon_start=1
                     /product="hypothetical protein"
                     /protein_id="UoN:PaBG_00122"
                     /translation="MIPTHREMVAQALELKAQVEEFRSATYTVVHFQDPSGPTYCFVA
                     AFDLDSLGYGYTLADANFIEIKAIQQVKPDVIAAFGDFVAKMQAYSRGEIQHPFAKNV
                     VAENPDVVPAHAMTTDGGITADHDLDAPEAELK"
     gene            complement(87772..88179)
                     /locus_tag="PaBG_00122"
     CDS             complement(88139..88900)
                     /locus_tag="PaBG_00123"
                     /inference="ab initio prediction:Prodigal:2.6"
                     /codon_start=1
                     /product="hypothetical protein"
                     /protein_id="UoN:PaBG_00123"
                     /translation="MNWKHSLYEIYAVSFGQAFIIDEAYRILHELREDRQFAIAAAFA
                     EQKRAQAKVINAKATIRDYQNNKDTQANKLQAEAFVLETDARFIIAQPCLDMARVELS
                     FIESLINHIDDLGLRMFPDRAVGDQLVQPLEYAYEYAWSLIYDGSNSAIMRNIFAHPQ
                     GEKILDVVAGFAPQDGKPQLVTRTALCSAMAQALNIDAKHLAITVNAYDQIAAAVTSQ
                     YLVTFAASSESSTRRLYALEGKHDSNPSGDGGPSS"
     gene            complement(88139..88900)
                     /locus_tag="PaBG_00123"
     CDS             complement(88996..89604)
                     /locus_tag="PaBG_00124"
                     /inference="ab initio prediction:Prodigal:2.6"
                     /codon_start=1
                     /product="hypothetical protein"
                     /protein_id="UoN:PaBG_00124"
                     /translation="MAKNDVLINKKQEVSRLRKEERAAKGTVAALEKALKTAQESLKG
                     TQAQIKAVEKLTADGAAAPAKAKADKPAKKDKKAKAEKAEGKKSKKAEKADKPAKGEG
                     KKSDKKAKAEKAEGKKAKADKGDSKKSKKAEKADKPVKKDKKAKAEKAEGKKSDKSAK
                     AESKKDKKAKKAKAEKAEGKKSKKADKKSKSDDDFEDFDDLD"
     gene            complement(88996..89604)
                     /locus_tag="PaBG_00124"
     CDS             complement(89794..90246)
                     /locus_tag="PaBG_00125"
                     /inference="ab initio prediction:Prodigal:2.6"
                     /codon_start=1
                     /product="hypothetical protein, similar to Utp1 assembly
                     factor for eukaryotic small ribosomal subunits protein"
                     /protein_id="UoN:PaBG_00125"
                     /translation="MAKKKSTKSKAKEINFDLTAGLAIALLSLLQQMKEAGADTIDEA
                     IALVAEQAPDVTEEDDESDEEEEDEDDEEEDDEDEDDEEEEDEDDDEDDEEEDDEDED
                     DEEDDEEEEDDDEEDDDDEDDDEDEDEDDEEEEDDDEEEDEEDEEDFD"
                     /standard_name="hypothetical protein CDS"
     gene            complement(89794..90246)
                     /locus_tag="PaBG_00125"
     CDS             complement(90349..90933)
                     /locus_tag="PaBG_00126"
                     /inference="ab initio prediction:Prodigal:2.6"
                     /codon_start=1
                     /product="hypothetical protein"
                     /protein_id="UoN:PaBG_00126"
                     /translation="MAKDKTKKRNTANRLSRTDKIAKRLKNISAKTSFKAKSAMFTFT
                     VFARQAVEIGGFLVQDGTDAVMLRHKRTSASQKTVVSRFSRSDVVEVFGAVGEVSAVT
                     VFREVAIREVVGRLVEDKGGIMTIQTASGETVKLYQRDDVRIEVRAEDEAAAGGEGKK
                     SKKDKKAKAEKAEGKKSKKGKKKKADEDDDDLDD"
     gene            complement(90349..90933)
                     /locus_tag="PaBG_00126"
     CDS             complement(90942..92012)
                     /locus_tag="PaBG_00127"
                     /inference="ab initio prediction:Prodigal:2.6"
                     /codon_start=1
                     /product="hypothetical protein"
                     /protein_id="UoN:PaBG_00127"
                     /translation="MSNQENLIGDAERQSQQLASEAAPSAEERGAPAGIAVEPTRNIE
                     EVEMADVDGADGVDVEDEYQPRSFSQILQETAGVEGIVRLVVNPELNFVVNLFHDEVQ
                     DALIDTANFEFNDQKLNLIQSLSKLNERSGRIGVLREPLREFVGVLSKLMANEERLVV
                     TADTGALVVENLIEEHLKAAQSTLYANFPSADGQHYIELAGEDGAVMLPADEYIRVRP
                     LLSVNQTGEPTAQTKTVSVTVKFIVHLRIPLLLREASDKFEKTLKTHFKYLEQAGIKA
                     GMPSAVYVGFYSQDLMKQSVLDAFNWIRSNDPEAEILSYRNAVEGGEFVGAPGFERED
                     YADALFNGGDFLVAFSLEKEGE"
     gene            complement(90942..92012)
                     /locus_tag="PaBG_00127"
     CDS             complement(92009..93388)
                     /locus_tag="PaBG_00128"
                     /inference="ab initio prediction:Prodigal:2.6"
                     /codon_start=1
                     /product="hypothetical protein"
                     /protein_id="UoN:PaBG_00128"
                     /translation="MNSDALNAVLNNLYQRNRLVRSTNIDTLYHCRFVLHGRLSDEEI
                     DVVPALTVKALDEIVLGAINGNLPDMATVSLMYNSGFCLPQCQTHAEAWAAFAGLNAA
                     DNVTYEDAIKQLKADRRESALRARDGLVWPESIEQTIDEVLRKCNRPKAYTDQKLEKG
                     VCITPKLSGVRINLVYRAYEVEGNTHAHLYAAFLHIGEKIVYTLDQLRHLGIPLEFGQ
                     HNGYRKVIQNYTPFGHGAELFVVQGTLAVPKKMRSELRKHFPNAKTVSDMLREYMATV
                     DRNRIDDFTFVIADMKEELQSTVRKLESYASRSAKPKFAEKISKLEKRKAKLEARIAN
                     GNAEREAARAEYVKTLPEHYLQFVATGMFVYQRGKLMGPQMRIKPAVHLQSLGFRSLS
                     HPLVDILGYEVDTSGAITKSALDNIIAKFEAAYDDQYTVTGLTIRPYAESVNIKRCYS
                     YTKSKGDKP"
     gene            complement(92009..93388)
                     /locus_tag="PaBG_00128"
     CDS             complement(93409..93753)
                     /locus_tag="PaBG_00129"
                     /inference="ab initio prediction:Prodigal:2.6"
                     /codon_start=1
                     /product="hypothetical protein"
                     /protein_id="UoN:PaBG_00129"
                     /translation="MNEEIRMVMADNEMPFAILPHEMLGLDPFPPEHAVQPDVVAKIH
                     ELNTVLANDNLVVVPSVLSEVYGMLILKLDVELDDTQIELVRMFCSPLASVLNAYGAD
                     AVSKLLPDPDKV"
     gene            complement(93409..93753)
                     /locus_tag="PaBG_00129"
     CDS             complement(93746..94273)
                     /locus_tag="PaBG_00130"
                     /inference="ab initio prediction:Prodigal:2.6"
                     /codon_start=1
                     /product="hypothetical protein"
                     /protein_id="UoN:PaBG_00130"
                     /translation="MHDKILRLFELSELPYTRIKVHREAEHPTWDRAVESIAVTINGA
                     KIELLRFVVSGQVQTMLLLRHSLDANKASVLLHNGNTVEWTRHATLVKSDPAELDQLY
                     RVIDQELGLLIKHEETYQRDLWFGFLMEKNAVVPLVGGFDQNAVKEFVLAVSNGNHTT
                     FAAMRNASVEALSDE"
     gene            complement(93746..94273)
                     /locus_tag="PaBG_00130"
     CDS             complement(94328..95650)
                     /locus_tag="PaBG_00131"
                     /inference="ab initio prediction:Prodigal:2.6"
                     /codon_start=1
                     /product="hypothetical protein"
                     /protein_id="UoN:PaBG_00131"
                     /translation="MAITKDDLKGMQGKRITIDGERHRVEKIVVKTGEAITEDGTRVH
                     IDGIYKRGPGFFFDTPKKGKKAAKEEPTKPARARNRKVKDDDDAPAGETARQRRRRLK
                     REAAEAEGAPAGKRARTSKQKDEPEAPKSKPKAAKKKLVEAFDQRNAEAISNDAFALL
                     GNALSASGVYDVVPVAVGAQFNENALRVTITLMPGSKSDKEIKAYIREHREATDVAPD
                     DDEDDDSLDDEGLDDDDEDDEGLEDELLGDLDVADLKKIARKLGLTTKKSMDAEAVIA
                     LIREDDDNDDDAIREAADEAGVELEAGDEDEDEVGDDDGELEDDEDDESEDEDEDDEE
                     EEDESEDAVSVEDMVNAIRERAPNLSEGKVRGFVEAYLASDEIEDKFGDDMVPGQTVL
                     KGKEDKHEFLLVGYDEADETVKLLNLDSLKFRSKSIADVARMEEVEAE"
     gene            complement(94328..95650)
                     /locus_tag="PaBG_00131"
     CDS             complement(95724..96614)
                     /locus_tag="PaBG_00132"
                     /inference="ab initio prediction:Prodigal:2.6"
                     /codon_start=1
                     /product="hypothetical protein"
                     /protein_id="UoN:PaBG_00132"
                     /translation="MNAQRIKRDHEITPAIVYANKQIDSFEERRRLTFSELAIIVEAL
                     YIMAGISGSLVFAYALMSRAKNLVLDERGYFTIQTIGNGVDHVIPSFLRDPPFYADNK
                     AAYSDVKQFAPLFALGLGANTVVLKNTIWLHGIERRAFRLPPILINGSAEDALSVQDN
                     KHAAVGMPIVYLAGDQPRCAILQLPAQTFDKVREHVLRGETTLHIRKPFRHSSHPVVE
                     VQKSNAALSRGNVQAVVGEFWQKFVEYANTVAGQNAKMPKNVAEAITHTLINTQKTLP
                     ELSSLLFEQVAIASNPDRML"
     gene            complement(95724..96614)
                     /locus_tag="PaBG_00132"
     CDS             complement(96626..96997)
                     /locus_tag="PaBG_00133"
                     /inference="ab initio prediction:Prodigal:2.6"
                     /codon_start=1
                     /product="hypothetical protein"
                     /protein_id="UoN:PaBG_00133"
                     /translation="MTKRLTKAQAKAKRLREEQEQAKLAKALRKRDKPSDKEISVNKI
                     PTYEYDDPVKARTIPSAQAARKTKPSKCVQLDDPEMVRREALAQKEKERKRKMLAPAY
                     NKGPYMLITEGTDPSELGRKT"
     gene            complement(96626..96997)
                     /locus_tag="PaBG_00133"
     CDS             complement(96948..97310)
                     /locus_tag="PaBG_00134"
                     /inference="ab initio prediction:Prodigal:2.6"
                     /codon_start=1
                     /product="hypothetical protein"
                     /protein_id="UoN:PaBG_00134"
                     /translation="MRNLIIALAIVSAQPALADQYYLSIPTDTMAKLVLVNDLPAPAE
                     AVVEHGKLWGFIADNSPNVATYLEHAHDIIAISHKQKESLRKQCGGFAPSCFSTIMAE
                     TGHDQETDQSTSESQTTP"
     gene            complement(96948..97310)
                     /locus_tag="PaBG_00134"
     CDS             complement(97376..97588)
                     /locus_tag="PaBG_00135"
                     /inference="ab initio prediction:Prodigal:2.6"
                     /codon_start=1
                     /product="hypothetical protein"
                     /protein_id="UoN:PaBG_00135"
                     /translation="MSADEFVADPTLDELQREILLLERHIRQTTGQVPQGTSSKVKKA
                     PRNANRVVMNDKLTQLGSSGRRTTWG"
     gene            complement(97376..97588)
                     /locus_tag="PaBG_00135"
     CDS             complement(97646..98071)
                     /locus_tag="PaBG_00136"
                     /inference="ab initio prediction:Prodigal:2.6"
                     /codon_start=1
                     /product="hypothetical protein"
                     /protein_id="UoN:PaBG_00136"
                     /translation="MTQKIEQALTSAKAVRKELDAAGRNYTRAVKNVAALEKKLVAAQ
                     HELDKAINGVQAVLTKAQAATKAANTVAAKPVKKVPAVKPAAKPEAKKVAKPLPAKAT
                     KPAAKPSVGKKTVAKPLPAKATKPTAKPAAKAASKQAAN"
     gene            complement(97646..98071)
                     /locus_tag="PaBG_00136"
     CDS             complement(98486..99367)
                     /locus_tag="PaBG_00137"
                     /inference="ab initio prediction:Prodigal:2.6"
                     /inference="similar to AA sequence:RefSeq:YP_008433466.1"
                     /codon_start=1
                     /product="5'-3' exonuclease"
                     /protein_id="UoN:PaBG_00137"
                     /translation="MKQKLLIFDGSNVLMRAFFAVPQLVTSKGFHTNAIKGVVNIVVS
                     VVLARQPTHIAFVMDRKAPTHRHKIFKAYKGNREKDPEQQARLIPQRKPMYDLLTAMG
                     IKVVHKAGVEADDIIGTLTRLGVEADMEVEIVSNDKDMAQLLDKGKVTLLKYQQDTKD
                     YLEITRKNCAEHYLVKPSRIPCMLMMQGDKVDNIPGVEAIGPAAIVKLVATSKRIEDA
                     DLSVLNKTQRANFEAARERFRLIRRLVTIHRDIMPIKLSKLVPGKPDTKMIHFICKAL
                     EANAIRSTVSRYVKYLS"
     gene            complement(98486..99367)
                     /locus_tag="PaBG_00137"
     CDS             complement(99651..100064)
                     /locus_tag="PaBG_00138"
                     /inference="ab initio prediction:Prodigal:2.6"
                     /codon_start=1
                     /product="hypothetical protein"
                     /protein_id="UoN:PaBG_00138"
                     /translation="MKKLALLATIALAACATQPKGDSSFTPIPAFADTGNPDAIVCDA
                     SVDAKAIVALAGNNQSAEFVQFVRDARKANRCRFLNNTHPLDVLGYAPIRTLNGTLFV
                     IEFVQDAKVMYSSPNYFDKAGPQTLLWERALQAQP"
     gene            complement(99651..100064)
                     /locus_tag="PaBG_00138"
     CDS             complement(100066..100287)
                     /locus_tag="PaBG_00139"
                     /inference="ab initio prediction:Prodigal:2.6"
                     /codon_start=1
                     /product="hypothetical protein"
                     /protein_id="UoN:PaBG_00139"
                     /translation="MNRPSLKFIVHRYYAMMYLMALLIIFGVLEQTPDPSVPRLALCA
                     ALVVTLVIAHWVQVAMITPQTIAEHSDEE"
     gene            complement(100066..100287)
                     /locus_tag="PaBG_00139"
     CDS             complement(100301..101110)
                     /locus_tag="PaBG_00140"
                     /inference="ab initio prediction:Prodigal:2.6"
                     /codon_start=1
                     /product="hypothetical protein"
                     /protein_id="UoN:PaBG_00140"
                     /translation="MKLKSLSVAQTHSALLNRLGQSALLKARTPLDWPNNYWEDLRLD
                     EPFSVCVDAVFAQRGKPSPVFKLRPFDSDLVFALFRGNAPPQGFDLPIKNAATQWAVG
                     VFRMSGEFAGGLFVGSFSDALAHWCKPNQRKLDLAFAEYIAALDPKTLTNLKADLHAQ
                     MIEELDSLEREYEARVAATRGRYRNRLNYFTTLHDDAQDRLDKKDKATYTIELDGYPP
                     SREYNSYKEARRAHSKRNVPHIPAVINRHRKKAKPEAFALWSIHDRIWNIL"
     gene            complement(100301..101110)
                     /locus_tag="PaBG_00140"
     CDS             complement(101154..102077)
                     /locus_tag="PaBG_00141"
                     /inference="ab initio prediction:Prodigal:2.6"
                     /codon_start=1
                     /product="hypothetical protein"
                     /protein_id="UoN:PaBG_00141"
                     /translation="MTERATVDTSGYETPESLCELMGVFALPDGNLVRAGYHGTKAPE
                     QAAFDLRTPIGFPTRDRWYNIDGDIVHAFWRSLWSHTRYLMPSNCELRGAASVFPWSD
                     SLHQRAALAPTMCVNPNSTNMNEYGWVVVDVSNNNEQAHVFMGDWDHCLYEFINASHA
                     DLIKLVRKQMAEETSGLLPKMNKSVTVHRDHKLQKLDEEWRTQRKKLIEQWAAQQAQL
                     IHAEEAQWQEENDATRVYGLVLGSNNDKTPLRTTAVKSVRGLMARHEREHGMIDATIL
                     WTVKETDVDGAGVWHKYATYDAERCVWTLLF"
     gene            complement(101154..102077)
                     /locus_tag="PaBG_00141"
     CDS             complement(102236..102394)
                     /locus_tag="PaBG_00142"
                     /inference="ab initio prediction:Prodigal:2.6"
                     /codon_start=1
                     /product="hypothetical protein"
                     /protein_id="UoN:PaBG_00142"
                     /translation="MSRTKHGSKQPGEFWSRRPFSSIGYGRELKTLCHRAERRIADRE
                     IQRELREL"
     gene            complement(102236..102394)
                     /locus_tag="PaBG_00142"
     CDS             complement(102466..102951)
                     /locus_tag="PaBG_00143"
                     /inference="ab initio prediction:Prodigal:2.6"
                     /inference="similar to AA sequence:RefSeq:YP_008433473.1"
                     /codon_start=1
                     /product="putative cysteine dioxygenase type 1"
                     /protein_id="UoN:PaBG_00143"
                     /translation="MLQKFKALIGLHRNRNIGRYMDRWYIVPPEWNLPFCVRLHHIKM
                     VDTRIHHNHPYGFKSMVVKGWYVEEQVVTVPDCDCQKPVTREVLHTAFRWCNIARLRY
                     HRIISIPKGGVWTIIVHPRKPKEYEWGYLDEDGRHIPQEQYKRPADFASQKNIDVGNV
                     I"
     gene            complement(102466..102951)
                     /locus_tag="PaBG_00143"
     CDS             complement(102957..103472)
                     /locus_tag="PaBG_00144"
                     /inference="ab initio prediction:Prodigal:2.6"
                     /codon_start=1
                     /product="hypothetical protein"
                     /protein_id="UoN:PaBG_00144"
                     /translation="MIYVHDNPQGLEFNSVLYVFMRNWYCPEIPEHQFTGDTWFKVPA
                     IRKESRDSVSYTIINSKIEMSAMMMVSDNGRLLKANRAKVDQKVAPSQLSAIEREAFD
                     IPMWEKANQQSWPYGAMFNSADVNRRYREKNGVNTDAYFSVSSTNKLFTEVKKAVSPK
                     PCNCGKAHYLG"
     gene            complement(102957..103472)
                     /locus_tag="PaBG_00144"
     CDS             complement(103472..103981)
                     /locus_tag="PaBG_00145"
                     /inference="ab initio prediction:Prodigal:2.6"
                     /codon_start=1
                     /product="hypothetical protein"
                     /protein_id="UoN:PaBG_00145"
                     /translation="MPLTNGFNKGVNLQSLRPMPLSQNTICGGCFVLRPNGTPIRVSE
                     LAMSKPNNHVHRVLGPDGEIAVRIQIGAFGSEAYALRMRESNGQIVSFMTSIRHVRLN
                     SHHLIEVQPCQVYNGLRFNNGVKEYDHLEVLEVRRITNYAHYSYSMDPCALFIGAGRR
                     PVFLPFEVT"
     gene            complement(103472..103981)
                     /locus_tag="PaBG_00145"
     CDS             complement(103986..105602)
                     /locus_tag="PaBG_00146"
                     /inference="ab initio prediction:Prodigal:2.6"
                     /codon_start=1
                     /product="DNA topoisomerase 4 subunit A"
                     /protein_id="UoN:PaBG_00146"
                     /translation="MAKVKKTKKEKTRGAAAADVQIEVSNKKVKKGKGKVLHAEDRFP
                     LKANTVQTTTIDQYTAEAMFTYGSYVVEDRAVPDIRDGLKPVHRSLLWSLAGLSLRPS
                     SGYKKSARTVGDTIGKYHPHGDAAAYGAMVTIANTMPPAVDGQGNWGTPINPAAAQRY
                     TEARMSKFSHMFLLDTKYLEVVPKVPNFSGDDVIPLFLPALLPYVLFNGNVPAPAYGV
                     RAGNPSFSFKSVARVVIDMLNGKEFNAKQLAKVLKIQHPFGCEDITAGSQFAEMLKTG
                     RGNIVYAPLMNADFKTRTIQIRSFVPAGLSSTKTIDKTLEKLSAINGVKKTFSKQGKK
                     SKGSGPYGALFIVECGRNVGEDRFADIVEAVEKATTSSVNYRLGVTIRKAEEANEFKY
                     LNYVDFFTKWINYRTKLEVRLIKYLTKRAERDLHINEVYLFAVENMEQLLKALPKVLV
                     SNDPNAALAKALKIPVEDAIIILDRKVRQLAKLEAAALKEKIKELKDELKQLAKDLKA
                     PGARAARDTEARVKSYLKNPDKNKSGLEFA"
                     /standard_name="putative DNA topoisomerase 4 subunit A
                     CDS"
     gene            complement(103986..105602)
                     /locus_tag="PaBG_00146"
     CDS             complement(105603..107618)
                     /locus_tag="PaBG_00147"
                     /inference="ab initio prediction:Prodigal:2.6"
                     /codon_start=1
                     /product="putative DNA topoisomerase II large subunit/DNA
                     gyrase subunit B"
                     /protein_id="UoN:PaBG_00147"
                     /translation="MAKEKIKKGKKSASQEGFVIAEGLQGIRINPTMYLGNLGHDMAY
                     RVIKEEVDNAYDEAIAGRNKLIEVILDYDADFHIVADAAGGIPTDYKKLKDGTKETIM
                     TAAFSRAHAGGKFNSDSYKTSAGTHGVGVAAVNAVCEELRVWSMYNGKCAFQSFSKGE
                     ITTKGKDPIKVKSIDKDVASRLSMKQSKYGTIIAGKLDQTVVSESARRGKALPKDYVH
                     ASPQAKPIAMWLKNMANLNPGLEIRFKVIKGGKTKAFTFLNKKDLAWVPKAMCEEREL
                     GMIGKPMTFKTDNISCSVVWADHPDADHFLTFVNTSPTVDGGWHVTGFTSALMAAIKP
                     YMTQPKGKKKGGNGFSGSDLLIGLVGMFDWRMHGAQYTSQVKDKLASKVDREVHEAML
                     PVFEEYFKANQRVAKTIIKRALVMNKGREELAAVVKSMADAKKSIKGSSLPSALAVAD
                     KAKPHERELFIVEGDSAAGTAIDARDANYQEVLGAGGKPLNALKATLAKILGHEEIQN
                     MLISLGADIKTLDPKAENPRLSTDNLRTGNIIFLVDPDPDGGHIAVLFLAAIYRLLPD
                     LFKEGRVWCVKAPLYAVLHDGKLYGGMTFDECRKAAPKAVKDKDIVRIKGWGEVDETF
                     LEPIAFSPEHRNLIRINPFANHEQELWFRGVVAEDAVYRRRLLGLED"
     gene            complement(105603..107618)
                     /locus_tag="PaBG_00147"
     CDS             complement(107709..108041)
                     /locus_tag="PaBG_00148"
                     /inference="ab initio prediction:Prodigal:2.6"
                     /inference="similar to AA sequence:RefSeq:ANH49200.1"
                     /codon_start=1
                     /product="putative DNA-binding protein"
                     /protein_id="UoN:PaBG_00148"
                     /translation="MSRTAPASVRRAAALGLTLHKEFKRGGTKVGWARARQLSQGRTV
                     SDAVIRRMVSFFARHEVDKRAANFGNRANPSNGYIAWLLWGGDSGYTWAKKEKAKLDK
                     AKQTTTRK"
     gene            complement(107709..108041)
                     /locus_tag="PaBG_00148"
     CDS             complement(108086..108451)
                     /locus_tag="PaBG_00149"
                     /inference="ab initio prediction:Prodigal:2.6"
                     /inference="similar to AA sequence:RefSeq:YP_008433478.1"
                     /codon_start=1
                     /product="putative RNA 2'-phosphotransferase"
                     /protein_id="UoN:PaBG_00149"
                     /translation="MDHIPDVLVHVTHRDNVSAILRDGLLPNMPRATDGGEVAGRVFL
                     ALDADVLTDDTLNAAFFKGPDAVVLEVDVSLFKSTLRPDPEWRSYDNDDPAHRPDDVC
                     WYIEGHIDPIFIRQQTDPA"
     gene            complement(108086..108451)
                     /locus_tag="PaBG_00149"
     CDS             complement(108466..108768)
                     /locus_tag="PaBG_00150"
                     /inference="ab initio prediction:Prodigal:2.6"
                     /codon_start=1
                     /product="hypothetical protein"
                     /protein_id="UoN:PaBG_00150"
                     /translation="MSNYEHVKAALESGDVDGLLPSSLILHLTAELADGNAEVMNGKH
                     VTEALSAAVLPDLLRETGASEPGILTEEEVLDWMASMGCHEDDELQMPIVGAIIDL"
     gene            complement(108466..108768)
                     /locus_tag="PaBG_00150"
     CDS             complement(108900..109778)
                     /locus_tag="PaBG_00151"
                     /inference="ab initio prediction:Prodigal:2.6"
                     /inference="similar to AA sequence:RefSeq:YP_009283078.1"
                     /codon_start=1
                     /product="putative AAA family ATPase"
                     /protein_id="UoN:PaBG_00151"
                     /translation="MKINVPLSSAEANSNMYGTVDQTAGRGAQQLLPSDEELEQIEKN
                     RKAEELELAKKKVKEKEKPKADGDAEEEDEDLGGGDDSEEEEEEDDSDEDADSGDESD
                     EGEEEDEDSEDSEEAAASAGGRSNQLTSGKRRIRRLAATAAGKGPVIISGFPGIGKSA
                     LCHLKGLVCSDSDSSQFPKDDFPNNYIAHIREIAPKNDVTLVSSHFEVRDELEEQGFD
                     FILVYPTADQKDDYMLRYLNRGSPKAFLDLMYTNWDKFLESCAKQQGCVHVVLQPGQY
                     LSDVIDDIVYGVAQQS"
     gene            complement(108900..109778)
                     /locus_tag="PaBG_00151"
     CDS             complement(109787..110836)
                     /locus_tag="PaBG_00152"
                     /inference="ab initio prediction:Prodigal:2.6"
                     /inference="similar to AA sequence:RefSeq:YP_008433481.1"
                     /codon_start=1
                     /product="putative RecB family exonuclease,
                     CRISPR-associated exonuclease Cas4-like protein"
                     /protein_id="UoN:PaBG_00152"
                     /translation="MFANLKPKKAFDLQPKGTIASMFGRLYQKTMDESVTVSYGRGPE
                     YRPSSFPTCSILTMLRLAKGAHLGYFEGRMSTSGGYFTSVGTAAHENIQYYIGQSGKV
                     WGDWKCKNPTCQKRHDAQDLFDENGVCWRKGKLTRKNTVNNKCPKCSHPMEYVEKCIK
                     YKGLKGHIDAIVKLDGGGWWVADYKTTTKFQINKKGHLPHKAHLKQIPTYCYVLKKKY
                     KMDVKGFSLLYLSRDNPFEFFEYAEHWSPTWDRRIAQVIKDEKKKFRAGVQSFFSRDP
                     KAAIKAKPCSCLAQYEDEINFYDECPLLGICFKPGLDIELKKLLKEIKYTDEARDKLI
                     ARMPDEVKPEIIARA"
                     /standard_name="putative RecB-Cas4-like protein CDS"
     gene            complement(109787..110836)
                     /locus_tag="PaBG_00152"
     CDS             110893..111954
                     /locus_tag="PaBG_00153"
                     /inference="ab initio prediction:Prodigal:2.6"
                     /inference="similar to AA sequence:RefSeq:YP_006382670.1"
                     /codon_start=1
                     /product="putative DNA primase"
                     /protein_id="UoN:PaBG_00153"
                     /translation="MANKSITKARSPLATKGDKNKVVEKDPGIIVDDLTHVLEELQEY
                     GGRTKQMGSNVHVLCPFHGEKTPSCSINLSREADVPIGAFFCFGCGEKGAWNKFANQT
                     GLKKLKKWQQFESNTDGGKLRFSKRQIELMGANNMSIQRLFDEVGNAVIPWPPERKWR
                     SYSGKLISRIGGYCYNDDHRDELMLVFPVYTNGRYRGGVRAFFEKQDNGLSYLTTKGD
                     WVKSYGLLGYDYMMKKDLWGCKSIVLVEGPRDWLRLVKNKIPSCGILGSNMFDAKKLQ
                     LLVALGIKKIFVMPDNDRAGKKMANLVKGFAKEFGIDCEYLKLPRPINEKGEVVKLDP
                     DNCDQKIIDKVKELVYAVR"
                     /standard_name="DNA primase CDS"
     gene            110893..111954
                     /locus_tag="PaBG_00153"
     CDS             complement(112347..113018)
                     /locus_tag="PaBG_00154"
                     /inference="ab initio prediction:Prodigal:2.6"
                     /codon_start=1
                     /product="hypothetical protein"
                     /protein_id="UoN:PaBG_00154"
                     /translation="MLSPKRGPLIVAKVKFTLISIRDAEVSEDSRLFVLNRSNPSANV
                     NFNITDSAGQRQVITVPVTSAPVDLANFAEKTSVLRDPTFRRLVAKGLFKLVDPDQAQ
                     KFIETDPRGISETKRIYEVIEEGNDPILGAEANIDDSHARSLSEKLGAGSENPFVENI
                     VGRSKGDEDAADLISEIDGKLHTLTLADLEYISKHAGNAEIKTYAAEQLEEMKLEEET
                     RPEGQ"
     gene            complement(112347..113018)
                     /locus_tag="PaBG_00154"
     CDS             complement(112975..113532)
                     /locus_tag="PaBG_00155"
                     /inference="ab initio prediction:Prodigal:2.6"
                     /codon_start=1
                     /product="hypothetical protein"
                     /protein_id="UoN:PaBG_00155"
                     /translation="MKQCPLHDAYRFKTQCRIATCKMYNEKTPSRCLSMDTSFAANDK
                     SMSDAELVIFKFPNHSQREVASIRKRAVSRVQAVLALNQVVRHVQNNERPEHGLNSHM
                     MRQLPSEAKQLLKKSFRSKLFRIKHLDIQVWMLPFVLNPEYANRIVPDFNRFAIHLLF
                     RWTPKELETVVDAFTKTRTSHRGQG"
     gene            complement(112975..113532)
                     /locus_tag="PaBG_00155"
     CDS             complement(113595..114233)
                     /locus_tag="PaBG_00156"
                     /inference="ab initio prediction:Prodigal:2.6"
                     /inference="similar to AA sequence:RefSeq:YP_006382666.1"
                     /codon_start=1
                     /product="putative RuvC Holliday junction resolvase"
                     /protein_id="UoN:PaBG_00156"
                     /translation="MTDLRILAMDPGTSNFAVSIMRLRWANNRFQFKCEGTTMLDPQR
                     LLKDMKTMRSSLNTFRDYVQPLFEVENLDAFVAERFQARGGKGPTIESVNCMLGCMAQ
                     QSNHIKNADFITAGVWKNEFNRYADLKEMYLDLADLRKEKLTKIAIHQLDSMLLGIYV
                     GCKLLGVRPFSFIDTREKEAKLLKALSSAPPINFLPAHLPKQKKTKKRRRKS"
     gene            complement(113595..114233)
                     /locus_tag="PaBG_00156"
     CDS             114325..115446
                     /locus_tag="PaBG_00157"
                     /inference="ab initio prediction:Prodigal:2.6"
                     /codon_start=1
                     /product="hypothetical protein"
                     /protein_id="UoN:PaBG_00157"
                     /translation="MAIKRGTNTIRREHARNYTHVQAQKRLDEAVAPFNRQVENSLAV
                     DAVEIDYYHIQQKTGIPCTCEKVALEPLIDDLEETNIPPIIPTADDDNTGIKVKFQDD
                     EIFGDSIAEKIFNDGPDTIIDVTGDSGRSTFQELKAMGEDNFADGLLGGGSVDCGVCY
                     RTGFQPPYKAYGKQRFIFTNYQIEGASGYRVNTTKQPHTIERHSPSTPGYVMFKTLVP
                     KYFVSLTYSIRDNLVYLVSDKLFRTDGEPLRAEDVRSFAGREMEFLVKAECFTHIVLE
                     FELDVPKLLANISGEVAALDYERLVTIGDINVILPPSLAEVENGDILIIKKRNLALKV
                     RDKDRKITADKRRLEWSVSTRVLQPTEALRNIAAGFKLY"
     gene            114325..115446
                     /locus_tag="PaBG_00157"
     CDS             115455..115706
                     /locus_tag="PaBG_00158"
                     /inference="ab initio prediction:Prodigal:2.6"
                     /codon_start=1
                     /product="hypothetical protein"
                     /protein_id="UoN:PaBG_00158"
                     /translation="MGITVIVVRQDGRSVASSLATNNTVVVENLGGLRHVVRGRSVSK
                     VILVDLKRSELNGELADTIQAGTKTHELETGAPVPYLEV"
     gene            115455..115706
                     /locus_tag="PaBG_00158"
     CDS             115709..116152
                     /locus_tag="PaBG_00159"
                     /inference="ab initio prediction:Prodigal:2.6"
                     /codon_start=1
                     /product="hypothetical protein"
                     /protein_id="UoN:PaBG_00159"
                     /translation="MDQRDIKIMGNMVALARRGKGKGAGSKRSLMLRTILPHLSKETG
                     DLLANAIQQGNTAKFNNIWNKVRDEISTKIAHRHAAHAGNEEYEGLGIALAGESGFFK
                     VFGEEFGRMMDEINAKRNEEIAQGRIHPKGSPLYRAEDDPIAHLP"
     gene            115709..116152
                     /locus_tag="PaBG_00159"
     CDS             117630..118436
                     /locus_tag="PaBG_00160"
                     /inference="ab initio prediction:Prodigal:2.6"
                     /codon_start=1
                     /product="hypothetical protein"
                     /protein_id="UoN:PaBG_00160"
                     /translation="MGIYLRVTDQALIDAVSNMRGNTTLVQDKTLLELCKAASHVHYE
                     NGEPVGLLVDHTMRKSELTAHSLEGLVLRRDDVPCFGRLCSLYVPNRRTIIGKEIASI
                     MDAISQSSRVARYAVDLVAPRIKSKIAIDDFQFDYRAQARVHFIAGNLYIGMAGVSIV
                     KHVYDVGHGVELIERAEYRAAVKQHQVSAHNHLFNENDSLVHRAKAALDPFLPLDLAV
                     VSSLLTDIYQRVIVKPKDIAHYIPHVLLERELMYVYASLVAILHAFYGVE"
     gene            117630..118436
                     /locus_tag="PaBG_00160"
     CDS             118436..118777
                     /locus_tag="PaBG_00161"
                     /inference="ab initio prediction:Prodigal:2.6"
                     /codon_start=1
                     /product="hypothetical protein"
                     /protein_id="UoN:PaBG_00161"
                     /translation="MNTVLLLGLAVFLFFWLTVIWSRFVTDVYLNVAQAAIDASRCCM
                     LFDQITAGDWDFSTVCNSCEFDLPFVDFASQPISWWPAVWVWDFIGRQIVMEHSASNM
                     ELDWAGVEFSV"
     gene            118436..118777
                     /locus_tag="PaBG_00161"
     CDS             118774..119451
                     /locus_tag="PaBG_00162"
                     /inference="ab initio prediction:Prodigal:2.6"
                     /codon_start=1
                     /product="hypothetical protein"
                     /protein_id="UoN:PaBG_00162"
                     /translation="MTEHQVLPEEIANNQRLLRIHISLTSEELREYFAMRSACRELPA
                     GSEAQRALVGNFTQRFSDFVADWKTFGVTQYPTPLLPSLPYNYFATIDREHASGAVLF
                     LLANPSPQSRAIYAHWATWRAMLAAVGLGSLHDDLCQWSSYLQVMRKVCSQKTFPRQT
                     LWAELIPQLVMRRDLVDGRVTGVVAYVARCIRDCLGLDRNSDRLIISDTGLVVDGPAL
                     TIERRLP"
     gene            118774..119451
                     /locus_tag="PaBG_00162"
     CDS             119448..120098
                     /locus_tag="PaBG_00163"
                     /inference="ab initio prediction:Prodigal:2.6"
                     /codon_start=1
                     /product="hypothetical protein"
                     /protein_id="UoN:PaBG_00163"
                     /translation="MMENFLTHDDIVTFFSDMDVSVQILQQHQGSQYTDINGQQAVAA
                     FAEFSGHIPFPNTDGDLREAAAALKRKLREARGDANTVLVRSMVATSAPTGVSLFAHC
                     AFVKAFVEVDPRTERVRRLVERGECCNVGDVAHALILGYRCARPTWENDAFIYLQNAS
                     EFKVNRAPLLGIFPEGTNIKFEAHIDQYQDDGSVRVWSPSVADILATDWIILAHEV"
     gene            119448..120098
                     /locus_tag="PaBG_00163"
     tRNA            120228..120303
                     /locus_tag="PaBG_00164"
                     /product="tRNA-Thr"
                     /inference="COORDINATES: profile:Aragorn:1.2"
                     /note="tRNA-Thr(tgt)"
     gene            120228..120303
                     /locus_tag="PaBG_00164"
     CDS             120326..120799
                     /locus_tag="PaBG_00165"
                     /inference="ab initio prediction:Prodigal:2.6"
                     /codon_start=1
                     /product="hypothetical protein"
                     /protein_id="UoN:PaBG_00165"
                     /translation="MPQVSAPEGDALLDLANMPDPAIDDAFDLHLIEANDGVCRAVAP
                     IFKSLQLALSDMSYTDNGAQYKEETGHRGALTLEFFNNVGGQQWIDGCDALIAELDAV
                     VFHVYHANGELYSELRFSGLTEPEFTREFSHSDPTVQVLQYVWLFADVKETVKEQ"
     gene            120326..120799
                     /locus_tag="PaBG_00165"
     tRNA            122295..122388
                     /locus_tag="PaBG_00166"
                     /product="tRNA-Ala"
                     /inference="COORDINATES: profile:Aragorn:1.2"
                     /note="tRNA-Ala(tgc)"
     gene            122295..122388
                     /locus_tag="PaBG_00166"
     tRNA            122606..122681
                     /locus_tag="PaBG_00167"
                     /product="tRNA-Lys"
                     /inference="COORDINATES: profile:Aragorn:1.2"
                     /note="tRNA-Lys(ttt)"
     gene            122606..122681
                     /locus_tag="PaBG_00167"
     tRNA            122690..122765
                     /locus_tag="PaBG_00168"
                     /product="tRNA-Asp"
                     /inference="COORDINATES: profile:Aragorn:1.2"
                     /note="tRNA-Asp(gtc)"
     gene            122690..122765
                     /locus_tag="PaBG_00168"
     tRNA            122767..122843
                     /locus_tag="PaBG_00169"
                     /product="tRNA-Lys"
                     /inference="COORDINATES: profile:Aragorn:1.2"
                     /note="tRNA-Lys(ttt)"
     gene            122767..122843
                     /locus_tag="PaBG_00169"
     CDS             123129..123326
                     /locus_tag="PaBG_00170"
                     /inference="ab initio prediction:Prodigal:2.6"
                     /codon_start=1
                     /product="hypothetical protein"
                     /protein_id="UoN:PaBG_00170"
                     /translation="MLAQLLKTARRKWYDFWDYQIVRVWHQDSPGVRVYVSRNWLQRM
                     IYSKEFSHVGERHLEQNQPAS"
     gene            123129..123326
                     /locus_tag="PaBG_00170"
     CDS             123428..123880
                     /locus_tag="PaBG_00171"
                     /inference="ab initio prediction:Prodigal:2.6"
                     /codon_start=1
                     /product="hypothetical protein"
                     /protein_id="UoN:PaBG_00171"
                     /translation="MASNVFSNFDTRQLERRLYMLLDEFSAVDPVFGKITAAKHFLTN
                     YASIDIFHNIWLFVFYALLADYGDKSATIHDWLYSGYGITQADGSIYYPTRKECDQIM
                     YRLLRAEGVARWRAWMFYAGVRIGGNSHYTQFADRAMIEVRAADYIDA"
     gene            123428..123880
                     /locus_tag="PaBG_00171"
     CDS             123949..124419
                     /locus_tag="PaBG_00172"
                     /inference="ab initio prediction:Prodigal:2.6"
                     /codon_start=1
                     /product="hypothetical protein"
                     /protein_id="UoN:PaBG_00172"
                     /translation="MKCNIKIMWQDIFARDTLFEALTPHTKKFSVSTEVDDGVYWLGA
                     DAVQERISVNVYAASLGRDNDAVADRIVELYRTRNVRYVALDTRHVNQDVYHAWLEKL
                     QARLPDPIYVFDPSVGGPYFDQLIQDMNDGVTRIPERALPDASATGRDNGEEHW"
     gene            123949..124419
                     /locus_tag="PaBG_00172"
     CDS             124400..124621
                     /locus_tag="PaBG_00173"
                     /inference="ab initio prediction:Prodigal:2.6"
                     /codon_start=1
                     /product="hypothetical protein"
                     /protein_id="UoN:PaBG_00173"
                     /translation="MGKNIGEFVNSGNVFHRPCADYQGKGATLTITARGTIRASVHTP
                     TPTGIETFWGWTYMDDQPGLKRLIKRIAL"
     gene            124400..124621
                     /locus_tag="PaBG_00173"
     CDS             124689..125192
                     /locus_tag="PaBG_00174"
                     /inference="ab initio prediction:Prodigal:2.6"
                     /inference="similar to AA sequence:RefSeq:YP_008433497.1"
                     /codon_start=1
                     /product="putative Vsr/MutH/archaeal HJR family
                     restriction endonuclease, transposon Tn7-like protein"
                     /protein_id="UoN:PaBG_00174"
                     /translation="MLGLFGNVTVKKGKRKRKFKKYRQYEYDFYGRKLVLQGYEAQAL
                     EYLVEVGGFDPADIKTECEFGDALNIRYKYSGKWRSYMPDIFIRNHNIIVEVKSKSTM
                     GLLNNKKRGWSMNQAKAKACHARGFKFCVLLMTDSGKRIPLPKNWPLMKKAECLRIMR
                     EELGVRI"
     gene            124689..125192
                     /locus_tag="PaBG_00174"
     CDS             125232..125879
                     /locus_tag="PaBG_00175"
                     /inference="ab initio prediction:Prodigal:2.6"
                     /codon_start=1
                     /product="hypothetical protein"
                     /protein_id="UoN:PaBG_00175"
                     /translation="MSITYKYGNGKLIGYRSVDKFHGGLSFKFHPDGGDSFDRFIDKG
                     LILEIKTQYGEQTIALKRNDYRVVPELWNCTTLIFQSNELARSLHLALDVEGFLHVST
                     HSTATLAAELASTITHQLATPFMKRKQIDVHLRSEPSVIAHSILRCIGLNRFAPGMDV
                     KTFYQQHTPEAAYSALCAWLSNKDLRVNFLPHDGTKRAAFVSRIGENVLEFAEQA"
     gene            125232..125879
                     /locus_tag="PaBG_00175"
     CDS             125896..126693
                     /locus_tag="PaBG_00176"
                     /inference="ab initio prediction:Prodigal:2.6"
                     /inference="similar to AA sequence:RefSeq:YP_008433499.1"
                     /codon_start=1
                     /product="putative ParB-like containing domain nuclease"
                     /protein_id="UoN:PaBG_00176"
                     /translation="MAAVRKLSDLKEAGYNPRVISSKRLSNLHKSMTTYGDLSGVVFN
                     VKTKTLISGHQRLKPLRDAGIKVEIKTKPITDKFGTVAEGYVVAKTSAGELRIPYREV
                     SWSDKKAEYAANIAANAHGGDFDRTKLGTLLAALEKGKSFDIDVLGLDPLSVRSLMPK
                     MPNVEGSGDDDGESFQEYGEDSFEFDHQCPKCKFQFNSSSASKPKKDKPQPKAPKLDV
                     KKAKAEVKAKKIKAEKKTDSKAKSSAAKESLKKAKSSKLKAKIKKAK"
                     /standard_name="ParB-like containing domain nuclease CDS"
     gene            125896..126693
                     /locus_tag="PaBG_00176"
     CDS             126705..127712
                     /locus_tag="PaBG_00177"
                     /inference="ab initio prediction:Prodigal:2.6"
                     /inference="similar to AA sequence:RefSeq:YP_008433500.1"
                     /codon_start=1
                     /product="DNA cytosine methylase"
                     /protein_id="UoN:PaBG_00177"
                     /translation="MEKKIVKIPSMKKINALPKAFKGISSFSGCGGSSTGVKMAGVQV
                     LLATEFIKPAIETYEKNHKGTIVIGEDIRKVDWESWRKELKLKRGQLDFSEGSPPCKS
                     FSTSGTGSDDWGKEKLYSENVYQRTDDLFYEEMRKLEAFMPKVFVCENVKGMVEGDAK
                     GYFIEILRDLKAIGYSVKAQVLNAARLDVPQARERVIFVGVRNDLVKKGFEPVFPKAK
                     PYEVNVNDVLPHIAYLKSKYRGDIKYVPASIPSPTIVASDGTNSETAGFSSGGFIETV
                     DGERRKYTIDELKKIFTFPDDFIFTGTYKQQFERLGRSVPPLMMYRVVAELRRQILEK
                     L"
     gene            126705..127712
                     /locus_tag="PaBG_00177"
     CDS             127794..128570
                     /locus_tag="PaBG_00178"
                     /inference="ab initio prediction:Prodigal:2.6"
                     /inference="similar to AA sequence:RefSeq:YP_008433501.1"
                     /codon_start=1
                     /product="tRNA (cmo5U34)-methyltransferase"
                     /protein_id="UoN:PaBG_00178"
                     /translation="MSQEPVVDNHVPGERWEFNEDVAKQFDLMLEKSIPGYGQMRDLV
                     YRIGKRFVQSPSNVIDLGASRGEAVARFIAEFPHSDFFLSEVSEPMLAEMHERFADLP
                     NVFPVSYDLRKTSEQIATAIRNPKFGMAHAGLNPVASHTTLVLSILTMIFVPINFRPS
                     IYKGVYDGLARGGAFIVVEKVLGNSAAMQELLVDVYHEYKHDNGYSWEAIERKRAALE
                     GVQVPVSHETNIDMLRAAGFRNVESFWRNMNFVAYLAIKD"
     gene            127794..128570
                     /locus_tag="PaBG_00178"
     CDS             128573..129025
                     /locus_tag="PaBG_00179"
                     /inference="ab initio prediction:Prodigal:2.6"
                     /codon_start=1
                     /product="hypothetical protein"
                     /protein_id="UoN:PaBG_00179"
                     /translation="MRELKLLRKRVKQAWAAEADLSPNERELHQWQFLSMQSNVPYVV
                     GKGAANTFFYRVGTTGEMTYVMPDEMFAIMDKWVNSSFALFAITKTRDIKDAPCSTDI
                     NVLLQKTKDKYVGYFIVGITPDQRVVRLHVLKSGLRKNQWVPFKPKKR"
     gene            128573..129025
                     /locus_tag="PaBG_00179"
     CDS             129035..129859
                     /locus_tag="PaBG_00180"
                     /inference="ab initio prediction:Prodigal:2.6"
                     /inference="similar to AA sequence:RefSeq:ARW58658.1"
                     /codon_start=1
                     /product="putative asparagine synthase"
                     /protein_id="UoN:PaBG_00180"
                     /translation="MDQKTRSKKLRRALVAQAKSVGVKNVAVPMSSGVDSHCALFACL
                     EAGLSPHVYSFHLDGVESRDVRVAEKTAEAFDLPFTKVTLPNGKKQLIKDVIELARFG
                     CRSKTDFECFWPMWHLLPKIKQKAFFTGHGADSLYCLSRKAVQHYAGREDEFRRLAFS
                     SNKAFQKGLIEKWCETKGKGKIYCPIFFNQQTLAIFQGAKPADLNKPIQKAVSRMAFE
                     EYFEHVRVYVHQPFQLGDTGIKIGFEQHLLDSELNTKSYKSVVGIYNELVRNYGKK"
     gene            129035..129859
                     /locus_tag="PaBG_00180"
     CDS             129862..130473
                     /locus_tag="PaBG_00181"
                     /inference="ab initio prediction:Prodigal:2.6"
                     /codon_start=1
                     /product="hypothetical protein"
                     /protein_id="UoN:PaBG_00181"
                     /translation="MFIQNYIHYKTDPASWVLNTLFPLTAEEYGDQQAWLDAGAPDEP
                     PMTRVLNAEQDRLFKLVHKHASDYYAQNKPYLNSVAIMMAMTALYGEQQVLGHSYRGA
                     FLFAGNCEAMFSRLVMQGQGAMDFMRYNLAQEVTGDPMLAVIRAEQLCHKYGLRNHRM
                     PTGDGTDIVFSLEPIANPVFDNVKYIPSVAGYYTIVGKGAARD"
     gene            129862..130473
                     /locus_tag="PaBG_00181"
     CDS             130572..131537
                     /locus_tag="PaBG_00182"
                     /inference="ab initio prediction:Prodigal:2.6"
                     /inference="similar to AA sequence:RefSeq:YP_008433505.1"
                     /codon_start=1
                     /product="endopeptidase, Zn-metalloprotease"
                     /protein_id="UoN:PaBG_00182"
                     /translation="MPIAKDSYIIVRVGSKHKLALAINPERGRAVIDETLADDEPQHI
                     EFDENNLVCNLGTKPKGGAAFGVRIEPYVSSVESKYGQMHFFRELGDLEKKALKRALR
                     RTYDGMLEQNLNVFPFTQMKITPKRGKYAGMYLFRRKSGEVWDAVVLHPETFEDTKFN
                     EYLLYHEYGHAVWYKMITASYKAKWIKLYHKRLELMNILKDRLEPMLDELLKFAGSLK
                     DFYKELEEEDRLVFREVLSHYKRYHKMDGYSMDILHMEDTEKFASMWPKRATLVESRP
                     DLSEYAMVKPEEFWAEAFAFHMTGRKMPKDITKAMEKTLTALQSV"
                     /standard_name="putative endopeptidase,
                     Zn-metalloproteaseCDS"
     gene            130572..131537
                     /locus_tag="PaBG_00182"
     CDS             131548..132111
                     /locus_tag="PaBG_00183"
                     /inference="ab initio prediction:Prodigal:2.6"
                     /codon_start=1
                     /product="hypothetical protein"
                     /protein_id="UoN:PaBG_00183"
                     /translation="MNDLATLKSLTSIKPIATLGNTPGTTMFNRFFFERLSAFGSVKN
                     GIVLTINDEAFEDVEDWGEFIQTPMGNVTVRRAVTEDDLQSLSLPGMAHLRHAGVRNF
                     ARLLSDDAVIFRFETARWQGVEYPIEELNRYFETLRRAYHLSDEAGIIDVPIQLGSVN
                     HRYTTRAQIESVLYPMAYYFFREDTEL"
     gene            131548..132111
                     /locus_tag="PaBG_00183"
     CDS             132113..132346
                     /locus_tag="PaBG_00184"
                     /inference="ab initio prediction:Prodigal:2.6"
                     /inference="similar to AA sequence:RefSeq:QBZ68951.1"
                     /note="DUF2829 domain-containing protein"
                     /codon_start=1
                     /product="hypothetical protein"
                     /protein_id="UoN:PaBG_00184"
                     /translation="MNFGEALHVLEQGGKVQRTGWNGNGMWLELQVPDEHSKMTLPYI
                     FLSYPADAKNTPGARVPWAPSQTDVLAKDWQVV"
     gene            132113..132346
                     /locus_tag="PaBG_00184"
     CDS             132359..133498
                     /locus_tag="PaBG_00185"
                     /inference="ab initio prediction:Prodigal:2.6"
                     /inference="similar to AA sequence:RefSeq:YP_008433508.1"
                     /codon_start=1
                     /product="DNA polymerase III subunits gamma and tau"
                     /protein_id="UoN:PaBG_00185"
                     /translation="MAKKKEKAPLPQPSATESLAVKYRPRTLKDVKGQDNAVAAVKGM
                     IKQRKYPGAILITGPSGTGKTTLARILATYMNADDPKKVKESMAYRLGEKHPDILTLN
                     AGTNGKVEDIRTLVKGSRSAPMSNYRVIIIDEAHKLTGASAEALLVPMEEPPSRTIWI
                     LCTTDPEKLLDTMQNRCVKLHLSPVEPNHIVDRLAEVAAAEGVKMGKEKEAKKALNAI
                     AQLSDGSMRNAISILENLMFAVAGGLDFSAEGALKSYVESGAADLDKAAASMVAASLN
                     LDLPGAVSMIRRAENPRGIVYKSRMLVDFLIGEKTKTAKFQPYTGRVFKQVAEKMGIK
                     YSLRALLLLQTTITNVELQMNSCSIAEAVLLQTAIGNFIIENKSE"
                     /standard_name="putative DNA polymerase III subunits
                     gammaCDS"
     gene            132359..133498
                     /locus_tag="PaBG_00185"
     CDS             133505..135949
                     /locus_tag="PaBG_00186"
                     /inference="ab initio prediction:Prodigal:2.6"
                     /inference="similar to AA sequence:RefSeq:YP_008433509.1"
                     /codon_start=1
                     /product="putative DNA repair exonuclease SbcCD ATPase
                     subunit C"
                     /protein_id="UoN:PaBG_00186"
                     /translation="MLEGLDVELNNVVYFKNAKLDITRHPFTVISGHNKDSRISTETS
                     NGAGKSLLWSAVPNLRYEATPLATQKKRKDILGASDSSIAFRFKGNDGKVYRITQTPS
                     KFVIERDGKDIECRTVPLQKKKIEEIFPITEDEFYSYVYLQSQRPLLFQIAKPTERLQ
                     YITSVFRLDVYDQLKKYFTKKLGEIKNKQVEFDVLNTQLVKVDGLLSRLDWSKEKAKE
                     LEKAQAIIRTLGDDSKKLQSSIERYKAAIAASEQYAKLKKQRKKLNPPISRKEALEQQ
                     ELHEAQADYQSDLKSYQAQRKQLKQQLDELGDIESLQKLEKRLKKLIDHQAGEEASLT
                     MLHEARQAYKQITAELDEAISEAKSLGIKRKDIDIIVAIGPKGMEDEIAKHSAVLQLE
                     SIVSDCADGECPTCQQSVNVKAFKKQIAAAKEAVKKHKKGLAKYAASKAVFDLQKKAK
                     KHEFNEASEQEFLDRRLKYRETEEKLEQLQERVRAAKQADRIQAKLNDLEKPKAPKKE
                     PSYSTKQLKEILEQHSELKRIDSVLASLEEQHGTIDAKALSNKLADAEKRYAKIECKY
                     TSAQDVCSNLGSKASEFKVLRRERKDVLAQLEAIKPIIDQRDLYKSLEKAYSAKGLKV
                     FAANQILGQIEQNMNRYANLIFAEPFKFNLFAKEDGVHCIVDRGNGKKSDVRMLSGAE
                     SDAFRLLWMWVMLIMVEDDRRTNFAVLDEPDSHMDETTRSLFIERFLPALRSLVPHVF
                     LITPLSKHMYSECAYLTVVKHKGVSQLVENFDESSGLRMPRAGRSSGAAEPRKRSKKK
                     SGAHGSARRKAAKAAA"
     gene            133505..135949
                     /locus_tag="PaBG_00186"
     CDS             135909..136547
                     /locus_tag="PaBG_00187"
                     /inference="ab initio prediction:Prodigal:2.6"
                     /codon_start=1
                     /product="hypothetical protein"
                     /protein_id="UoN:PaBG_00187"
                     /translation="MVAPDEKLPKRRPKGIDYVIMFSVKDMRRNLDAHQSFEPVVFLV
                     FDTPIALSGYTIQHMDFKIGSDVHIDGFECIPLNLNLSIDSKPFERSGLDIVQLSIEE
                     VKAQRTLLNQLMTFIYSLPRATHQRPINSAVCSWMGSKTTLVKLNNDLAKMRDSPLTA
                     KQLARLNDILSSETAVLYREAMREGGDSEVLARRYGISAYEINYMRAIAARS"
     gene            135909..136547
                     /locus_tag="PaBG_00187"
     CDS             136552..137403
                     /locus_tag="PaBG_00188"
                     /inference="ab initio prediction:Prodigal:2.6"
                     /inference="similar to AA sequence:RefSeq:YP_008433511.1"
                     /codon_start=1
                     /product="DHH-type phosphodiesterase"
                     /protein_id="UoN:PaBG_00188"
                     /translation="MAKVVLYHAECNDGIMAAAIVSYFEKDPTIIYHPVHYNRPLPDI
                     PKDSDVIVADFCHGDVGAMFALLENSKSLLVIDHHADAIPVLDELLKVDSPKLQVVFD
                     SENSGAGCTWRHYTEKQAPLVVQRVRGHDLYKNKVIDDDYFFYGVMTNPQTISYWASL
                     IDNDAEVTNLVAAGRHIYNFVMNSVLPQMRTKVRYTSHAGYIIPIVNCNRIIQPLILD
                     RLIEIDSVAFAYEDIGGGKRKWSVRSSTFCNGAAKRIANSFNGGGHQNAAGFVTDDTF
                     MFPILDT"
     gene            136552..137403
                     /locus_tag="PaBG_00188"
     CDS             complement(137438..138262)
                     /locus_tag="PaBG_00189"
                     /inference="ab initio prediction:Prodigal:2.6"
                     /inference="similar to AA sequence:RefSeq:YP_008433512.1"
                     /codon_start=1
                     /product="putative MutH/Vsr/archaeal HJR-like
                     endonuclease"
                     /protein_id="UoN:PaBG_00189"
                     /translation="MPKRITHQEYLALVRQKYGPDLIVLEQYVNIKTSIKHQCTKCGD
                     IRDRHPGVVMSSKTSRGKLLCCYQLPTTDAYIAELKERDSTLRPLEDYRGRLKKIMHV
                     CLECKSERKMLPNHIIKGHGCFVCAKDKQRYGYFERKEVVIAGVTRKLQGFEPAALQY
                     MIARGAKPENIVSEVRDGKPTIKYRFEGKVRTFIPDFYHVTKNNVIEVKSVWTLGLSG
                     KQDGGPFKKNAAKAKAAIAAGYNFTLLLMDKGGNRRSLPSGWYNMTKAQVRRAVIG"
     gene            complement(137438..138262)
                     /locus_tag="PaBG_00189"
     CDS             138395..139462
                     /locus_tag="PaBG_00190"
                     /inference="ab initio prediction:Prodigal:2.6"
                     /inference="similar to AA sequence:RefSeq:YP_008433513.1"
                     /codon_start=1
                     /product="putative DNA repair exonuclease SbcCD ATPase
                     subunit D"
                     /protein_id="UoN:PaBG_00190"
                     /translation="MLEAISTSDFHLEGMFKHFADATARQLREIDKIYQYGMSKGIRH
                     VFIPGDISDTPHMKFATYMQLVMFFKKYDGIINSYYIGGNHDRSDVESTSCDFLKMIA
                     DHGFFKSFRIFLQPEQDRIDGTLVNFCAWPCYETMTEKEGCLNFAHVEYNGAIGDNGR
                     PLKTKHEFRSHERDFTISGHIHQYQYLKNKRAIFNGNPYQKNFGEALPKGFVHFKART
                     SKNTVDVKHRFIDNMPNFRLETVVVESPKDFARLKDDNNIRYKLLVAPDVLVPADLRL
                     TYPNITGGIFNSETKKAAANDDSPMVEQLGQVAQISRVKPTTGLNNWLAGEGFSKKEI
                     SMAKGMVKEAMNELGISVGES"
     gene            138395..139462
                     /locus_tag="PaBG_00190"
     CDS             139631..140629
                     /locus_tag="PaBG_00191"
                     /inference="ab initio prediction:Prodigal:2.6"
                     /codon_start=1
                     /product="hypothetical protein"
                     /protein_id="UoN:PaBG_00191"
                     /translation="MATRTRNKVVGGKVVKQKVTVDNSPEAKAKRKKAAQTRKKTASK
                     DNAKARTERKSRTPQEKLEAGIKRAMLRAAREGRDPKKAKKDYIAWHKKQQSHGAAKS
                     KSKEAAAKVREAHKKQREALTAKRKAMADSYKAARAKLKGLPIEKRKAQGAKLRDKYK
                     ASLAKLSQARTKLTAAKKKKLDGIKSKLAAKKPGANPNRKVKAASAPGVTAAPAKKPR
                     KMKTTPEKAKAQSKTPASGAKAPAKKAATKAAKPVAKKAAVKAAKPAAKAEAKKVATK
                     VAKTEAKKAATKAAKPVAKKAATKAAKPAAKATAKKEAAKPTTRARATGKKAIKRG"
     gene            139631..140629
                     /locus_tag="PaBG_00191"
     CDS             140753..141748
                     /locus_tag="PaBG_00192"
                     /inference="ab initio prediction:Prodigal:2.6"
                     /codon_start=1
                     /product="hypothetical protein"
                     /protein_id="UoN:PaBG_00192"
                     /translation="MQLQPKSIDSSQNVIDIRKARNANELITVIGRINTALRQQQSQH
                     KTERTKVKFGPMSKLYDGLRWVLQTQGELLAASTVAQSLNDAKRERCVTALDHLNADV
                     LALKRSLISRINAASKPMVSEKLGQYADAVHDFLRPLCEKLYSISMYDDSTTYVAFIA
                     RNVQTEGFTSPEVCLKLSERDGVLKVSIPYSPFVDTEQVPLTSLRDLTYFLQGTLSVR
                     KTAAPKPKEEKLLRIEGVTGVDVTDTLNLNLDAAVRPADINGILRLVIPMIRKAFSPD
                     QFEVLHRFNNQSDKKCLQFCVCKRAVVDPRALSRLTRLLGMTKSQITQMTEPETP"
     gene            140753..141748
                     /locus_tag="PaBG_00192"
     CDS             141745..142788
                     /locus_tag="PaBG_00193"
                     /inference="ab initio prediction:Prodigal:2.6"
                     /codon_start=1
                     /product="hypothetical protein"
                     /protein_id="UoN:PaBG_00193"
                     /translation="MKHLEKLTEEQLLEHAKKQMPLYRRLLARATSFLGGLFGKGRQV
                     ATAADVQISVDGMGGRQVGKLTLSNFKAPSFNKLKSHVTALQESDAIDELDYIVSRLA
                     KSENTKMKAEAKRMLPMLVAMQEAFNDAHEALESIADKHLPAEVGNVFQAADKHVTEF
                     MREYTGDAKVEVPANVLVGAEDDHIDFVQYFELTEFVEQRIYLMVTCSLTAVGNEYVM
                     STHVTSQDRFQGPMSYDIGEATQDVGKAMRQELAVQGVIVTTGAIKLKVDEKRVTNAL
                     KRLPFVTDVKVAPKAINVWVKGNKRTHDQEKEIFAIISSDSDVRTQLGRSRRLVSNFT
                     EDKHWQFTVTARG"
     gene            141745..142788
                     /locus_tag="PaBG_00193"
     CDS             142791..143720
                     /locus_tag="PaBG_00194"
                     /inference="ab initio prediction:Prodigal:2.6"
                     /codon_start=1
                     /product="hypothetical protein"
                     /protein_id="UoN:PaBG_00194"
                     /translation="MYQYFHDPLSFRLSTWPWGGASYIKTFNYRVHNILFKPLLDYLA
                     AELDKSPTLKVRKTTFTLVNVYSGFTDMSYGSGPAPYRSIRRGPIVFTFAMTRREGGF
                     QFPRHVIWNTGHTALWGPNLQRGHDYLSISVPINIAMQCRLNNTLRTQMEWLYKIVGG
                     WSKSYAMSRDSFTLRSDSNKLTHDQLYFRTIPKTMWMFPWQDWKYVREFWDRGADVLN
                     LDNLDVQFVDYFLSYLTRYFNKVDDPNVKPAFEFIEQTVRSGILDCVQRTSSDLSRLV
                     EPYIPIDIKTQMVQGEATDVESLVRAICNGDTK"
     gene            142791..143720
                     /locus_tag="PaBG_00194"
     CDS             143717..144937
                     /locus_tag="PaBG_00195"
                     /inference="ab initio prediction:Prodigal:2.6"
                     /inference="similar to AA sequence:RefSeq:AXG67225.1"
                     /codon_start=1
                     /product="putative head-to-tail joining protein"
                     /protein_id="UoN:PaBG_00195"
                     /translation="MSSVHKCVEGTNLAVIDVILDEFDQPVHPADNVAGPRVRVYDTD
                     KSVICEVIATVDPSEPGAWRADLAIPKMGLKDRVDLRCVWHLRGNDGESYKSTHVLQV
                     SPQTDERTGDVIAMYSRDMHLTVALPFSFDPGKPKQPANPQKGLPAVPGRPGDMLTFS
                     LYRNNEPLMVDLPFSDPAVAYEQYADKTVVRVPNVAGLAKLEPLLLYVQHTRKDAFTP
                     TMYTFKVWIITPQVLVAANSLEQFINKARVQNVIPELEYTQSDLLEYLARGLNLFNMF
                     PPQLTAFNGTNMQGLIYDCWLQCSSYYALAAQLQAEGALAFDFSGQSVSLNVDRTPAI
                     ESALGRVEQGIEQYVKPAKKLLARAGVNSGDGSQGGKFIDGSSQIGAVGLINAPTTRL
                     PWTGRGATWSRGFL"
     gene            143717..144937
                     /locus_tag="PaBG_00195"
     CDS             144956..145396
                     /locus_tag="PaBG_00196"
                     /inference="ab initio prediction:Prodigal:2.6"
                     /inference="similar to AA sequence:RefSeq:YP_008433519.1"
                     /codon_start=1
                     /product="putative peptidase M15"
                     /protein_id="UoN:PaBG_00196"
                     /translation="MTQLTQNFTLAEFERSDTARAQGIDNSVPKALLPNVQRLAEFLQ
                     ELRDALGKRIIISSGYRGDALNRMVGGVTSSAHTQGLAADISVPGMSPEELFQAIIKL
                     DLGYDQVIQEFDKWVHVGLSVGKPRKQRLRATKNSAKKTVYTQV"
     gene            144956..145396
                     /locus_tag="PaBG_00196"
     CDS             145409..146269
                     /locus_tag="PaBG_00197"
                     /inference="ab initio prediction:Prodigal:2.6"
                     /codon_start=1
                     /product="hypothetical protein"
                     /protein_id="UoN:PaBG_00197"
                     /translation="MSSFEHTRQNVTQALRNLQAEGPSFQVQRVTPIGDKFARILGTI
                     TASASPEAVRNAVSKLSNKVVPVEGSFAAIASNGITQTVEGIVGVLEQRVVLDESNAS
                     GFTAIANTNMYMDSEERLWSLNKTDAGDILIKSHAGDDLEIMNSLMACVASNSVGIQE
                     SIPASDRVAQQRIGLQGGDLMAYVSPSLGRTVMGFAVASVDDAHGNDTGLLAVIDRDG
                     NVEQVHRDLVIASVASNDIEFDDTTEMEAVAAGNFSLEFIADYYRKMFIRSPEYFDKF
                     WARFKSHAFM"
     gene            145409..146269
                     /locus_tag="PaBG_00197"
     CDS             146334..147146
                     /locus_tag="PaBG_00198"
                     /inference="ab initio prediction:Prodigal:2.6"
                     /codon_start=1
                     /product="hypothetical protein"
                     /protein_id="UoN:PaBG_00198"
                     /translation="MPKLKTKTKGDRRIDVSGVDVDERGRLRNKDVPDDARRSSGVKK
                     KKRTDDRKAKLATLSEEEPKKRKKKRALDEDELPKKKKLKQATLSTEEKRAKKKDKLE
                     REPATSKQLAKMERRKAKLLDDLETLPVPSDHGDEFDHQYRGMFDNLRTITALFEEKM
                     LSNPTGRDVYALSTLYSQMREVIADIRSAKDVTSQIHELESKAYSSFLTMVGQTYIDT
                     FFKMQKDIRMYVKDTDAQSQLIASLQGVCKDQADKIQIGYGAMLDRVRTVLM"
     gene            146334..147146
                     /locus_tag="PaBG_00198"
     CDS             147146..147520
                     /locus_tag="PaBG_00199"
                     /inference="ab initio prediction:Prodigal:2.6"
                     /inference="similar to AA sequence:RefSeq:YP_006382633.1"
                     /codon_start=1
                     /product="putative HNH homing endonuclease"
                     /protein_id="UoN:PaBG_00199"
                     /translation="MKRPKVHKSKARLVTGPKKVGTVAKIRRTKTQAYGDRWTWAAMC
                     AEVKRRAGHKCQKCGRPESEYGLQVDHIVEVSRGGQTAFYNLRALCPICHANRPSHKS
                     AKNLILHEAKNRDQRRVSKGRK"
     gene            147146..147520
                     /locus_tag="PaBG_00199"
     CDS             147471..148154
                     /locus_tag="PaBG_00200"
                     /inference="ab initio prediction:Prodigal:2.6"
                     /codon_start=1
                     /product="hypothetical protein"
                     /protein_id="UoN:PaBG_00200"
                     /translation="MKLRIVTNVEFPRDVSEDYRPVWDAFLKMRAVTQLRMFENAETA
                     VPECFRLLINQTGAKVKLLHTVKECMPLAKPIKRLKDFLRKGDVLGHMRIVRHSQSMR
                     YQEAGSVCALYNPVFQGIVVLRPMRFDLNYMVNRMQGLLFKHVPYQISDKMPNGNPKK
                     QKKFGALRDADYATVLSTTDLVVYMARTENELVLKYEVKLAAIVPLYQRVDVALKSTW
                     RNAITGVFV"
     gene            147471..148154
                     /locus_tag="PaBG_00200"
     CDS             148151..148531
                     /locus_tag="PaBG_00201"
                     /inference="ab initio prediction:Prodigal:2.6"
                     /codon_start=1
                     /product="hypothetical protein"
                     /protein_id="UoN:PaBG_00201"
                     /translation="MSGDMDNVQQKLQELADGQSSPGTLQIIDSLSRELDSARSELLY
                     ERMSDAQDVTDKEVTEFKRKVYASLKTERAADLAMLYGRKFFEAHTPAVCLAVAQALV
                     TIANEQKAKTPKLWQDLLESRGHI"
     gene            148151..148531
                     /locus_tag="PaBG_00201"
     CDS             148541..154450
                     /locus_tag="PaBG_00202"
                     /inference="ab initio prediction:Prodigal:2.6"
                     /inference="similar to AA sequence:RefSeq:YP_008433524.1"
                     /codon_start=1
                     /product="putative ATP-dependent DNA helicase"
                     /protein_id="UoN:PaBG_00202"
                     /translation="MGSLFTLNSLSAAIDAAVEEASKTPFKREIDAMYDALGASLSGD
                     APEYVSLAAGAPDLVKSLQPVSLDPELYKAYNSFFYNKRRAFLVELFDQVADVANSVN
                     CFFLFMREMLQQGRSLFAAESNRTEWDRRIQELAERAVKQRDMLRQGDKSSVNESMYR
                     LLGAMMHGDKHSIRASEVYSGGVDVMLARSARDKALMCSNIQYGYFLASNTSQFGYEN
                     DRMQAFMTETSLKVKEAAREILEYLFGAGHEGSSYEPYMKSLPLTTDFTEIQRIFEKV
                     VGVKLGVNFFHNITFGTDSKSKAEQFCRAVLVLHAEKSAEAELSKQYSREIARSDIGP
                     EGLLSVEALVKQRVQQDITTEAALLNRVVGSTIAFTFDKPTARFIAQAEETEDLNFAN
                     FDSWFSLWSTQFLRKKGSTVSNDLVKGRVKLANIPRYVLPVSKLAQITKARQRLGMSV
                     EATRANEDGLYITPQGTLAYLPTGEDRDKLTAINEFERLGAAVAKVCSDYGINNSILA
                     ESYEKVAQYGIPHSVYAEANANLKRLTEFHDSVLSYDWDYGLRVYGSERPGLVRCEVQ
                     IGAVKPDTLTIADYLGYNMAKEGEAPLQKTFADSLMLMTHDNPIASDTHPRDIYGSTM
                     EPDKFVKTAQFRSIFETYFFHVYKGELPGLQELVKRAMSELSIEKLDKETPRDQGPLY
                     TGLITSDGTMRDAGRNQETDIELAERLLAATANATSGKNGTFIARELGEDMRDASYQE
                     MQDAIAEHEDFFVADKSPAHHFARLFNFIGGNVFKQILDGINSLSVEQLTDGSRSHEV
                     VERLPSADGGQPMDVKRTIVRPNSNELLNTVKPIAIMFGKYAQNYEALEAEAEEAIKS
                     IEYDPGVDVEDIHFAGSKESFSVFPHQLDTHRYLRKPQPPKFAVLDISPGGGKTSIGL
                     GDMAAIVKDMQGLGKKIRPLVLCPDGLIRNWCNDMKSFAGDTWNMIPIDKNVFNRWGA
                     ERLQQVIEQAPPNTIVVAGLNFLRNNRMSIVIGNAVMNVGTNLEFIKAFKFNYIIIDE
                     SHKLKGINTAKHKVTKQLTTASFVEYLRIATGTLIADRVRDIEGQTALYSPHIFRQGE
                     LSSSTVTQSLNDELKLGDETVQLWKVNTPQRARQRLSRYAAVITKKKKEWAFMLPSPI
                     ENFYGIKFVNEEGTEQEIREGELHRQLYDLVVDESVQALQQLLSKAKGRAAGEDDDDD
                     DDGDGDEDAEGNEIDFEMDEGDELAALSQADLDAYLQRIERLIIAPEYDPLFEQVFGA
                     YGIKSYTSRKAKFIANLVDRHFNPKEWSKGEVYTEYDLVTFEGDLYLARKYNKESTTR
                     DQLPRDTIGKDPKSNPSIWKKEPEGKVIIFCRYTNSVNAVYNALAPKYQKMAVKFTGE
                     EVDKWSNLDAFISDPNVKIIVANEMGLSEGHNLQMASRMIRVESPWGPGELDQSASRI
                     FRPDPKGAAAGEIYREVVFLDWVLADNSMEVAKQGRLIAKIFNKTRFDEAENPRYADV
                     LAHNMLEEVSMSLATLQERPSLYDYDEYISAYSQLNGIQRAEFTHMRATMPTSMLEVP
                     QTPVVDGARSINTPFVSSQDIPDPNGWKPVVLKKVLRAEDGKQYVEDPDRLVGQPVIT
                     DRGNGMIVSVKTRYVGLAKDGVVNKDRPISSVLVKLKGSNEIISIGDMGLLFMPTAAS
                     SKVIQKEFAVDLAYRKADIKKQERLQRDQELLEEQEEKERVRRERRSTRQARVRTTSI
                     DAGEKRKRNIKEGKPVNQGVTYTPNLKIPTSVKPDAAEVEATPLVLSPAYYHGYLTLE
                     SDNIDYAKALKKHGFKQIGEYAFIVVSRRNQANAVMDYIEEKFHLSDQTANRLGEVFA
                     AFEKGKRGLYNLELLPQNTLPHFFQVSKRMVTDRKEARFFPFFMDDKLMIAVDVATSP
                     IIKRHIGKEIPGANTKWQLSPGALVCFLQNKAAMNSKVKELKDAGFTIASPDVLKKEI
                     AAINFKASKKK"
                     /standard_name="DNA helicase CDS"
     gene            148541..154450
                     /locus_tag="PaBG_00202"
     CDS             154499..155011
                     /locus_tag="PaBG_00203"
                     /inference="ab initio prediction:Prodigal:2.6"
                     /inference="similar to AA sequence:RefSeq:YP_008433525.1"
                     /codon_start=1
                     /product="putative lysozyme"
                     /protein_id="UoN:PaBG_00203"
                     /translation="MQTSKEKLMAQQLVLFHLGFYKGLIDGIWSTATITAKKKFEADM
                     SFLPAYPNQGLPFGERDKLPKNMYYANGLIKHRELTPEREKEIMDAMKARMGAATREE
                     PKVEVGITEIDGAGLVGPAGEAGQPGPDYPADGQPNALAGAAGQEQKPAHQQQGKPHH
                     HGHRPKDQRR"
     gene            154499..155011
                     /locus_tag="PaBG_00203"
     CDS             155015..155524
                     /locus_tag="PaBG_00204"
                     /inference="ab initio prediction:Prodigal:2.6"
                     /codon_start=1
                     /product="hypothetical protein"
                     /protein_id="UoN:PaBG_00204"
                     /translation="MKHPAKLTYAALRLNGATRRYLFCTTQEKPHFGDESFDFLAYFG
                     FGSGEFEGMHPPEYDKLRVRVVQLPSSDVEYNLAFIAKTMSQPTDEFRGFYTEDGTTF
                     HMLMPDPDGVSLTHLSAFNWHYYTAIGGDQHTAFSHIKAMNRKHVLFETYAEQSRLLL
                     GYSELARVI"
     gene            155015..155524
                     /locus_tag="PaBG_00204"
     CDS             155604..158702
                     /locus_tag="PaBG_00205"
                     /inference="ab initio prediction:Prodigal:2.6"
                     /inference="similar to AA sequence:RefSeq:YP_008433527.1"
                     /codon_start=1
                     /product="DNA polymerase I"
                     /protein_id="UoN:PaBG_00205"
                     /translation="MPKCDHVELDYKYSKKFRRVENNFGYVRLAKSVVKKPKGKILFV
                     LDYVPTEDLRSGRMLSGATGQLFDNVIKVAEQYYNSDHELADYSWLAISFHAFKTAGQ
                     PEQFRSDAKLEFAERLNFIITEYKPDVVVTFGQDPYKALNGELIASKYRDRKGIHYEH
                     FYGVPIETTVSKGEKSHTFKHVPTLSLNTLVNASGKGEPMYLAGYVARNLMTALYGGE
                     LRYKIPELKYKVRLVDTIDKFDEMLDTITEAKEVAIDTETKNLMRITNRMLTIQFAVD
                     EKAAYILPIGHKDSPWLPDELKYIKKKLRLYFERKNKNKQHIYANAVFDLNRIRVDLG
                     VRHFKNAVWDVFAGEFGHDENMKVLEGITGGTYYTLLNICMQYGCTAYYESDFGKDKR
                     ATIEQADLDKSLLNYCALDVVTLIHIKRLQIQRGKDYGYKKYQSIVKEQISDMLHVFS
                     CLEVNGCKTDINWLFYLKSKDSPILKHRADVIKALNETKGVQRANAKMSKQSGAPQLG
                     LFGKTKLNIFDIGKKAHLNMLMFDVLKLKPLSTGKGGQGNIDKDFQKKYADIPEVALY
                     NELQKVKKIYNSYVKAFVKQWGSDSDMRSDSCIRPFFQFRDVVTGRTSAKKPSLHQIP
                     SRNEITEFIKKMFPGRADLGKIIKRLFIADKGRLILKIDYAAHEVRGWSIITGDQEVA
                     DLFWHGLRMRNQYKLYPTEELAKKIDMEGDVHKINAAYFFGMKIEDVDKPKRNSVKQV
                     IFGLIYQQGMEGVAKSTGQTLEAIKSLVKAFFKRFPIGAGWFDKIKEKAAKQLYVESP
                     LGRRRNLWAFLIPKDAKSFEGVYAATGRRAVNSPIQGMGSDFLVSGAREIENMKYAHY
                     RETGHYPDFYMCNSVHDSLEFSVAYEDVWLAIRMIEHGLTYGVMSVMEKRHGLRFPVP
                     LEIDFEIGANIRDCKGWDYSLANLDELIEKALVQQRDEFGYEVDVEKTLKQITRGQYE
                     HMPDWAKKQAWNLKLKMKGMKKDPRAADEVFTAKTAKAAIEKFNAKPKKPVKGKVMKE
                     AA"
                     /standard_name="putative DNA polymerase I CDS"
     gene            155604..158702
                     /locus_tag="PaBG_00205"
     CDS             158937..159350
                     /locus_tag="PaBG_00206"
                     /inference="ab initio prediction:Prodigal:2.6"
                     /codon_start=1
                     /product="hypothetical protein"
                     /protein_id="UoN:PaBG_00206"
                     /translation="MDTPNANFASPGLNIPPWAMLSTRMSKGLYKRILASQTISLSKG
                     ELQQWFVESWNATYANFTQVAIAMCEDTTSAEILMRAARAVFLEMQVRFPGLHRSGYN
                     MYMAVSPRGRTCRLYLDVAPKGVIVTDAPVNWTLH"
     gene            158937..159350
                     /locus_tag="PaBG_00206"
     CDS             159361..160506
                     /locus_tag="PaBG_00207"
                     /inference="ab initio prediction:Prodigal:2.6"
                     /inference="similar to AA sequence:RefSeq:YP_008433529.1"
                     /codon_start=1
                     /product="putative DNA polymerase III subunit beta"
                     /protein_id="UoN:PaBG_00207"
                     /translation="MKISQKPNLSFTAHAKELQSAISKVQSITQFVDCLDTERKHALI
                     VADGKAYVAGITPDAFACLQIADSMADAEGSLVFDPQTVNGLIKGRDVLSVEGSKAQV
                     TFSAVKGKYTAKTELALFDDADMVRVKSVFEAPKAKKLKNAVINAIRAGIKAAELTNF
                     YSDEVILAFVKVGEKGVTIECADNFHISCYQDKTPSDAKFRFAIPAKTFGLIDKFIGD
                     EDAQFSLDGSQLRVHGKGFTVSLPETQADESYFDLVPQYLKALTEPKTKIKFKTEALK
                     TVDNMFAIITEDTKMAFSVGKKGVEIRMTTRSGEVSDEFKAAVDGEKRTAHIDPRILN
                     DLLKKAKGDEIPMEFYVGKKGTSSCFKIISKQSDTARLTQIGTFYDE"
     gene            159361..160506
                     /locus_tag="PaBG_00207"
     CDS             160496..160933
                     /locus_tag="PaBG_00208"
                     /inference="ab initio prediction:Prodigal:2.6"
                     /codon_start=1
                     /product="hypothetical protein"
                     /protein_id="UoN:PaBG_00208"
                     /translation="MTNDVSPIFSIADDIEITSKGVNTFERLGAAHDGYHIAVFFRPV
                     VQASLRIDHKNPIILNRFCTMYNFVNNRGTVYGHLFVVNETKLEIIDNRMIIRCNQRE
                     KYDFEALTLSNEKTKLLFFKSSSGCLLVLSAGNEQSEYLIKEA"
     gene            160496..160933
                     /locus_tag="PaBG_00208"
     CDS             160934..161464
                     /locus_tag="PaBG_00209"
                     /inference="ab initio prediction:Prodigal:2.6"
                     /codon_start=1
                     /product="hypothetical protein"
                     /protein_id="UoN:PaBG_00209"
                     /translation="MDKEDLDHLRRIVKRDEKYKRFKAAVDKNPNLQLAFEDLHDEID
                     RMQRTRSVRSLNRKDKDFTNSVIDAMLMDVRYRGRLAEILASCLAITGGFQETLLNLR
                     DYLLLEYSGRLGKHRTTKDERRNFMENVLRPFFRYIHKVEQLKAHAELIVADIDKTSY
                     TYTNLVAAIKLLGKGE"
     gene            160934..161464
                     /locus_tag="PaBG_00209"
     CDS             161472..163067
                     /locus_tag="PaBG_00210"
                     /inference="ab initio prediction:Prodigal:2.6"
                     /inference="similar to AA sequence:RefSeq:YP_008433532.1"
                     /codon_start=1
                     /product="ATP-dependent DNA repair recombination helicase
                     uvsW, type III restriction enzyme"
                     /protein_id="UoN:PaBG_00210"
                     /translation="MADIIVRERMYIPSYLVDERDVKKRYVHRFYEESACRKCDNRSE
                     RHNYVCQKCPAYTGKNVTVNEKIVDGVHYYGIPLGERKNLKAHLGIKPKRHTFIDLRT
                     KAKRRYDVRMVNFKPFDYQEPAVEKLGDAGFGILKAPPRSGKTPTMLYTGIKKFPYRI
                     CIIADQKEFLDQFLAHVEEFTNLPQLEKKYKKKLYGYGKKPEDFKNFEIIVCTYQTFL
                     SEKGKKLLKLLNKNYGTVFVDEVHSSGALKYSEFLNELAMRVRIGATGTDDRKDGKYK
                     IVEQIMGPVTALIERDQLQAQVFVHPLDFVKSKSQYKGRAGFTYCVNFLSKHKKRNQF
                     IVDWVMKDLEKGHNLLIPVFRKEHVWELVKMINDEAGKKIADGFVGGAKNKKDIERRR
                     EVLEKAKSGKIRVVIGIRSLMQRGLNVPRWSMIYGVMPINNEPNWKQESSRVLTPFEG
                     KRKPGIRLFVDEHIGLTLGCFAGTYKQCLKFKHKPTEVASERAIKLLEKHQSRRGGRG
                     GDFMEDTKAVRSTPRALGRPFGD"
     gene            161472..163067
                     /locus_tag="PaBG_00210"
     CDS             163448..164257
                     /locus_tag="PaBG_00211"
                     /inference="ab initio prediction:Prodigal:2.6"
                     /inference="similar to AA sequence:RefSeq:QBQ74691.1"
                     /codon_start=1
                     /product="DNA exonuclease"
                     /protein_id="UoN:PaBG_00211"
                     /translation="MTKRRKDFLQDLDNELQSVDPKSLRSSIAKEDEVALNFRFDNVR
                     QKLLKSRGVDGYPFSLARSPFVLEDALVRIKPIVLDVQALAKKTQNEQRDAVALLQSK
                     HAITWLPEEFVMRSVSIKKQLANIHKVMENPLRGSYTMAIGSYPSDTRAKLLALNFMD
                     RAITAQQAGQHRGRAYPLWHTLYGNQWDSLRDAREEEHFSMLIITNVGMDSSTTKLEK
                     LRDLLVKYGNVPKIVVVNGCDPVTFFAEKVRLPLNYAFYLSAEQKASIMDI"
     gene            163448..164257
                     /locus_tag="PaBG_00211"
     CDS             164260..165093
                     /locus_tag="PaBG_00212"
                     /inference="ab initio prediction:Prodigal:2.6"
                     /codon_start=1
                     /product="hypothetical protein"
                     /protein_id="UoN:PaBG_00212"
                     /translation="MGPQATLLDEIDEMIDAIKQTHSNMERVYAVYLPHFPEQSKVID
                     DLNQLINAADSPDSTPVARHDKSGALVKVDSGLNIAQDVQRIREQQQTVEAEQPKEKT
                     QEEMKEEWGSMALRTLFRKINQLCHPDKCKRFSHIEVKKLREVFDDAHRAYADRDRYT
                     LNLLFIRACYIRGELDRLPREVVQDIQKRHTDLVLDFQALAMHPLYQVLFAHMQGQHY
                     TAKIKFGEFLVTHIQRLNDELERVRKLNAATKAMFDELHAAHEEKKFKDTVDMVESSA
                     D"
     gene            164260..165093
                     /locus_tag="PaBG_00212"
     CDS             165256..166899
                     /locus_tag="PaBG_00213"
                     /inference="ab initio prediction:Prodigal:2.6"
                     /codon_start=1
                     /product="putative tail sheath protein"
                     /protein_id="UoN:PaBG_00213"
                     /translation="MVSKVHPSAGVYPNEKDMSVRAAAASTSIVGTVGEASMGAVNVI
                     VDIFDNEDLRSKFGTPNAQKYGFALYCAEQALSQTKALKFIRVVNTDALTAGAYLTID
                     DPAQTIPNVRLNVFDDGSNNPRGVWDPENNLGFTADQDAVDRVLGYFAAANPGAWNDR
                     LSIKVRPSNPSGVDVSDERHYNPYQFWVDVYLDFKNANSRPVESYLVSRVYELNGDGD
                     QMYWEDAINLRSRYIRVKNNPFCGPVKIKKEAFEFLKGGSDGTRPTEAQIAAAYEEFA
                     DTETVDVNILMNSGYTTPLVQRKMVSICENRGDALAVLDVPDAEHEAARAVNYATNTL
                     NVNSSYAGLYTPFVQIRDTHNDKTLFIPPSGHVCAAMAYTDYNRAVWFAPAGLSRGTV
                     KVLGIRTKYNQGARDALDRAHINPIRNIPGRGYVIMGQETLQAFASAFSNINVRRLVN
                     FVKKSLASACAVSNFDPNDSITRLSLKGICDDFLRPIRQGRGLYAFEIVCDMRNNDPA
                     DIANGDLVLDVYLDPVIPAKRVHVTSHIMPTGTYFDENN"
     gene            165256..166899
                     /locus_tag="PaBG_00213"
     CDS             166910..167554
                     /locus_tag="PaBG_00214"
                     /inference="ab initio prediction:Prodigal:2.6"
                     /inference="similar to AA sequence:RefSeq:AQT28634.1"
                     /codon_start=1
                     /product="structural tail protein"
                     /protein_id="UoN:PaBG_00214"
                     /translation="MSELRLDQLIDDLESISNLQNMDPLNPIVVRLSHPTNRTVTVVV
                     CAQKEPSLLILPLNVTWIDFDPLSANYRKALRRVSKDVDTVHGRDHTWEIIENYNDVF
                     VTQYYDAEDTAQLTTQNPVPAASPTIMGVARISVPAQVSSNPVVVAEGDPRLSDARPP
                     TGHTHEEVPATQIKTSTGVVTIGGSEAPVAGAALVATGPTTAVWRKLTTSDIQN"
                     /standard_name="putative structural tail protein CDS"
     gene            166910..167554
                     /locus_tag="PaBG_00214"
     CDS             167571..172145
                     /locus_tag="PaBG_00215"
                     /inference="ab initio prediction:Prodigal:2.6"
                     /inference="similar to AA sequence:RefSeq:YP_008433537.1"
                     /codon_start=1
                     /product="putative tail fiber/intimin-like protein SinH"
                     /protein_id="UoN:PaBG_00215"
                     /translation="MATLAEFIRQAVALADYRNLAVENPIPVQLPLGNGENMTVVVSF
                     MEPNNVTLPFNVSWIVVDPDSNDYLKVLRRTSALPMPGYRNTWVEITTMEDLIAEPQF
                     WDLSSGFNLGEVEAPQLGAATIDVRGLVQLNREYAPDRDNPLVVGSNDARMSNARTPL
                     PHTHPKLPITMMRGATGINAYTAKIGTANSPKAGEILTITGPGAQPNEWLGEWRRPTA
                     ADLVYDGPTFDDLIINGPVGNTIDETMPFTFSADAAFSDGQTIVGVAASWSVIGNGQY
                     ASIGTLTGIFQSLDVDQDQTVRVEARWTHPESGVQRSKFVDILVVDRTIQVNLVSIEL
                     NGPDEIEENSIATYTVTAHFDNGTSTGVTPTTFTSSNPGAGEFNAETGVLEVGELTTD
                     QTTTISATYNFNGVTRDATLQVSCLDTTVYPANAVIVGPNTVDENTTVNFVLRVTYTN
                     GTQVDVAASDWASSDEEAGTINATTGEFVAATNLFEDKQTVLTASYTLEGRTVNASKQ
                     VLVKDVTVYPRSATILGMASVNEGTIAQYQFRVTFSDDTSAVVSVSNWALDNPAVGTI
                     NPTTGQLVAAADVSVDTLGVISASYSANGQTVSATFNVTVTDETNYPASARIVGNAQM
                     DENSTQTVTFEVTYTDGSKVIESITNWASSNTSAATIGAASGLVTAAVNLTANGTTTI
                     SGSFTRDGRTVTAELALTVRDTTNYPVSAVINGPATINEGGQADYTLAVTFTDGTTAN
                     RAANWSITGGNGATINTSGRVTAPANVDANTGATINASFTLDGRTVNAPARAIQIIDT
                     TVYPSTARIIGPNSVPENTSQTYQLEVTFSDATKAIVPVTNWASSVPTTGTIDANTGL
                     FSALETTGNKVTKITASYTAQGRTVGSELNITVVDATNYPVSAAIEGPAVVAEDGTAQ
                     YNLRVTFTDTTSSLVPVTDWASSNEGVGVINPTTGAFVAAANLLADGTTTISASYTSE
                     GIRVDAQLTVTVEDETVYPVSAVITGAAVVDSLQTSQYELRVTFDDNSTLVMQADSWS
                     SSNTTTGGTIDENGLFTAVENVSGSNINTTLTATYSLDGREVTATRVIAVHDVTNYPA
                     SVAISGPNSVNSSVSDGPGTAQYTAEVTYLDGTKNTLPSGTWSVEGASQSDPVGTIDA
                     AGLFTANQTPGGGNRNISIKFSYTEFGRTVNGSKSVAFVVVPIPQSLAINGPSEVASD
                     VSQPYTARLTLNNGGTMDVLATFSTTAASNIASMSADGTLAVQHLAADTPIELHATYT
                     GNGITVTADRTITGKKAVELDSITVSGPTNLASGNSAQYTVTAHYDNGTTADVTASAT
                     FSSSVPAAGTFSGVTRGLFQAANVQSDTDTVLTFGFTANGISRSATVNLQVAAPLPTG
                     SNLPRYGVAMFSDTDFTGGKTGTDVNYGNPYTRWSGIQDFADSVLTNLMPSANSSEQF
                     TLNIGEAQYGYFMHLKSLSNYCEFTDLAINVPGGMGGITWTPEGEIGSTFDPIEVTYD
                     CHDGNGPQQWLVYRTDWDTLGSITFRVRYT"
     gene            167571..172145
                     /locus_tag="PaBG_00215"
     CDS             172200..173156
                     /locus_tag="PaBG_00216"
                     /inference="ab initio prediction:Prodigal:2.6"
                     /inference="similar to AA sequence:RefSeq:YP_006382727.1"
                     /codon_start=1
                     /product="putative endosialidase chaperone"
                     /protein_id="UoN:PaBG_00216"
                     /translation="MPLYASAFFVPTSAGVPYILEDIYLRGGYRSVATIADRDAIKSA
                     ARKQGAIVYVREDTTLYWLPDTAVAGSDAWKPFDVTRYVNFVWDAPLSLDTETEPGKF
                     HVKIDGKRIVPVILEEHAGFVLIVGEGGNPVWAKLDALPNRDAAAAGHALILDAQKNP
                     IWGAVSSLPSTEGVAQGSALVVDSEGGAVWGEAAKKARITPEHSPGPIIAAGTAQFEL
                     TLNSQFGAVLRLAVSHPDLVVELHRAETFDDTNPYTFISSVAKLEDDGITVLEGGEIQ
                     KSRRYGFFEAATAVEPKMYVKITNEGQDSVEPTLYLTFLPME"
     gene            172200..173156
                     /locus_tag="PaBG_00216"
     CDS             173160..174350
                     /locus_tag="PaBG_00217"
                     /inference="ab initio prediction:Prodigal:2.6"
                     /codon_start=1
                     /product="hypothetical protein"
                     /protein_id="UoN:PaBG_00217"
                     /translation="MLMIAEAKVKDLATMSWFTYTGEKAIKLGTDKQFNQKHPLVVRP
                     GELVGLKKAARGPGAGNYQVVLGHAVHVLFRNVTQKMIDKIEGKLKPYKGKPPEHGQL
                     QEGKKRTTKVRIREKETSDKLVADLFKPEGPVRENATYNRENYQWRRVVHAGVAVKSL
                     KQGRSKYSTQEGDVVGMRYMTKARGGFIILPNMQRVNIDHDTYMKLIESTRIQPSSKQ
                     QKGIVILADVKATLPKETRNRKKKEPEPDVRIQRGEPEKTAGRRMQRDIKGFTHDHDI
                     PDVDIEDDELEDEAPSQVPEAHQPAKVIRVGSLLQSAKRPDNKFAVVDAEVHETYTEF
                     SLYSLRTKDVRKLRMSNDTDMSNTKSVLVLGDVSKSELAAGKRAFNKAVKDKKFTVGT
                     IHDQ"
     gene            173160..174350
                     /locus_tag="PaBG_00217"
     CDS             174356..176296
                     /locus_tag="PaBG_00218"
                     /inference="ab initio prediction:Prodigal:2.6"
                     /inference="similar to AA sequence:RefSeq:YP_008433540.1"
                     /codon_start=1
                     /product="DNA ligase ligA"
                     /protein_id="UoN:PaBG_00218"
                     /translation="MDKTTLSKIKRNPRGFAEGLTLGELRKTLQHFDYEYHDKNQSSV
                     PDQVYDVLRDVHDERSKKPYSRVGAKSSHAARRVKLPEPMGSLSKLKPGSSGLLAFLD
                     KGPFVVSDKEDGISLELIYENHVLSRALQRGDGKIGTDSSGVIPALKVPQRVKVPELI
                     VRVEFTMTKQTFDRHFNSAKGGQYDTARNGAGGLLNRNEPTQAISKIKCIAHEIMRGP
                     FARKAPSKQFAYLKSLGFDVVPHKVYPTLSEKVLSNLLALRKARSKREIDGIVVAQDR
                     PYTVVGKYPSHAFAFKINDLESSVLVKVKDVEFNESRYGRLAPRILIEPTKIGGVMVE
                     HFTGHNGFYIEHGYTSKLKGSQIPYEPRPINKGATIRAVRSGDVIPYIVEVVKAAKKP
                     AQPDVPFESDGVHYYAKHGGGDDRKAKLLLNFFTALEVDGIKRGTIDILIENGFDTIK
                     KIITAEAADFEEIPRFGHTKAVTLERNIRNSLAKNATLAKLGAGSALFGDKFGESRLN
                     ELFKALPNIVYSDMSQRQMVAAIQEIRGFKELAIKAAEAMPKFRLFLKRLGVKVVQPK
                     VLKSKSAKLAGMSILFTSVRDKELAEWIVTNGGKLASSVKSANLLIVKDEFSTNNKTE
                     YANANGIPVMSLDKFRAKYKVT"
                     /standard_name="putative DNA ligase ligA CDS"
     gene            174356..176296
                     /locus_tag="PaBG_00218"
     CDS             176296..176721
                     /locus_tag="PaBG_00219"
                     /inference="ab initio prediction:Prodigal:2.6"
                     /codon_start=1
                     /product="hypothetical protein"
                     /protein_id="UoN:PaBG_00219"
                     /translation="MAAIKINLAEAANRDDPDFAALRQHPRYGDAVKILQARGLRPQG
                     VRGYPALLDILKQFDDGTVDVKRESEPLALANLRRDLPRELEKLRELQGIVKSMQDED
                     VEPEELEAALQDVQHQLHRVAGLRKAITRLYDRHRKQKN"
     gene            176296..176721
                     /locus_tag="PaBG_00219"
     CDS             176730..177659
                     /locus_tag="PaBG_00220"
                     /inference="ab initio prediction:Prodigal:2.6"
                     /codon_start=1
                     /product="hypothetical protein"
                     /protein_id="UoN:PaBG_00220"
                     /translation="MALIHINADGSFEAVAAGSSFDTAYKELKAKVTALKADIAAARK
                     TVNPLKRIAGLKLQLQHAQPKRAAKIKEMINGLRTKFNLSPKATIGGTQRAVDKMETQ
                     LAKVEARIEKLREKNSNRLQPKTPAKKASQPTAKKAVTRKVSFDTEARRAARETTMGI
                     KGKLRELDAKSKEPTKKKPAKATVKHPGSVSTGAKATVLATIKQIKADIAKGLTGPKL
                     ARAQAELKKQRAALRELRKGESAKNAAAVAPRAKASKAGMGSADKKPSSNEKRIESLR
                     AKLKPLKPGSPEYRQIMTKIKTLQGRSPVGGNR"
     gene            176730..177659
                     /locus_tag="PaBG_00220"
     CDS             177732..178082
                     /locus_tag="PaBG_00221"
                     /inference="ab initio prediction:Prodigal:2.6"
                     /codon_start=1
                     /product="hypothetical protein"
                     /protein_id="UoN:PaBG_00221"
                     /translation="MQLLIAMASAEDTLNERIRAQRKKLQDIRRQLQLFNRIRPLRAS
                     IKRNLTTAKNTKDDNTLKRLKVERRNAAARIAVLEKSLTSKSSEAQLKEQLKRQSERL
                     NDLNTKLRELRTAA"
     gene            177732..178082
                     /locus_tag="PaBG_00221"
     CDS             178275..178580
                     /locus_tag="PaBG_00222"
                     /inference="ab initio prediction:Prodigal:2.6"
                     /codon_start=1
                     /product="hypothetical protein"
                     /protein_id="UoN:PaBG_00222"
                     /translation="MVVILGTPGSYYAVAHSLVVSADESAIIVDAYTGHFLEGQYITD
                     LQGHKKHYLIYAAYYAADLVTLAKADNFEEALEHLRVAPFKGDDIPSIGHAKVQIKK"
     gene            178275..178580
                     /locus_tag="PaBG_00222"
     CDS             178630..179904
                     /locus_tag="PaBG_00223"
                     /inference="ab initio prediction:Prodigal:2.6"
                     /inference="similar to AA sequence:RefSeq:YP_008433545.1"
                     /codon_start=1
                     /product="UDP-glucose LOS-beta-1,4 glucosyltransferase
                     CDS"
                     /protein_id="UoN:PaBG_00223"
                     /translation="MKLAVYAIAKNEAKHVERWYESVKDADEIIVLDTGSTDGTQKLL
                     SDLGVRVASMAFEPFRFDTARNAALNLVSLDADYCMFIDLDETMPKGSIAAIRKAINK
                     TQKDMYALRLVFKFDHKRQPIVSYPREAVHRRNAFYWKYPVHELLACHQGEYSYEELN
                     VQVFHEPDETKERSSYLSLLETAVEENPNDPRQAQYLGREYMYQGRPFDAQMWLKRHI
                     QMEPHGPFRSESASYIAQCFLMLEGQVEEAIDEAEAWYFRAIAEFNSAREPFCELADL
                     YFKCHEFESAIGMLKSAMRIPAKPNVAMISRDEFYSHWPHHMLAACYFNIGNRTAAKY
                     HIQEAMKSAGTLSGHLANDIVKILGLENATQSLLGVEASSGVEGHVPEDGPEQTEAVS
                     DPLPSEQPSLSSRQESQSSETGSAAASSPVSE"
     gene            178630..179904
                     /locus_tag="PaBG_00223"
     CDS             180227..181105
                     /locus_tag="PaBG_00224"
                     /inference="ab initio prediction:Prodigal:2.6"
                     /codon_start=1
                     /product="hypothetical protein"
                     /protein_id="UoN:PaBG_00224"
                     /translation="MQLKDKPNLKDRGLEALREMMEGDGLLEGKHDAEDDDERQAVDD
                     EGNPLFGEDNKALTEKDKKAQDAESDEEEEEPKPKKKKKNDRSHRDSKKFRDGKAVLG
                     MIVKGALVVGAVGLIAVAAGPLSMVIARGMLDLYGDIRSLSSSAADELAKSKDERNYD
                     TIDELITQTVSYLRNMDMDDLHDQSKEMFAALAAQDVDVYQVAFDAILPLVHERPRGR
                     VGKNFFGGTYANMQTLADAIGKALDQKGVLKEHEYHKSDIDECHLFYCTDAKRTLVAL
                     GMNETIGIYHVALLNW"
     gene            180227..181105
                     /locus_tag="PaBG_00224"
     CDS             181112..181453
                     /locus_tag="PaBG_00225"
                     /inference="ab initio prediction:Prodigal:2.6"
                     /codon_start=1
                     /product="hypothetical protein"
                     /protein_id="UoN:PaBG_00225"
                     /translation="MERITYKCDKAEHKLPLAQRKNWHVYLGEKLIATIAATDDVSSD
                     RSHSLRIWKAKMYHTGFDPFDFPHHSEGDEEEKTKPHVALADGKPVLINPQPMTMREA
                     RSWVRHVVQRG"
     gene            181112..181453
                     /locus_tag="PaBG_00225"
     CDS             181459..182223
                     /locus_tag="PaBG_00226"
                     /inference="ab initio prediction:Prodigal:2.6"
                     /inference="similar to AA sequence:RefSeq:SBV38416.1"
                     /codon_start=1
                     /product="putative prohead core protein protease"
                     /protein_id="UoN:PaBG_00226"
                     /translation="MQLVLKGKSDLMMSRSFAIGAPPTELSNVENTKQGLTLTGQQAG
                     GDARILDAHIWLPKAAKHYRLSEDLRDYIVVPVPSIITSIPNTNGDSASFAQLTEFNP
                     EYGMMAYRTWVGKPTHVEHDNKDITKAKGVILDTYLRPLPRHPKFAKLVKLMAFDRTK
                     DSFLVNKILRNEVSTYSMGMWYSSYTCPICAQRVGKGIGQPCAHTRPRRPTYQLPDGR
                     LAYRQCEGLIGFETSVVMDPAYVVAQSDIVWDISRL"
     gene            181459..182223
                     /locus_tag="PaBG_00226"
     CDS             182225..182626
                     /locus_tag="PaBG_00227"
                     /inference="ab initio prediction:Prodigal:2.6"
                     /codon_start=1
                     /product="hypothetical protein"
                     /protein_id="UoN:PaBG_00227"
                     /translation="MRNRWVDQTTFYDPEAKGGGNCAEACVASLFNIPLEDVPTFFDK
                     TDPDPAYRYWRNLENFMFSRGYWLQREDCEYVFEGTYMVSGPSARGCLHMVIYQNGEL
                     LHDPHPSRKGVQKVTQTWLLIPLDPANFKRE"
     gene            182225..182626
                     /locus_tag="PaBG_00227"
     CDS             182632..183165
                     /locus_tag="PaBG_00228"
                     /inference="ab initio prediction:Prodigal:2.6"
                     /inference="similar to AA sequence:RefSeq:AUR86057.1"
                     /codon_start=1
                     /product="putative RNA ligase LigT"
                     /protein_id="UoN:PaBG_00228"
                     /translation="MQIKVAMYSAEAANKLSHIPYTGTNGLYSAVVPTPGSIEAIIKL
                     ADELELSPEEDALHATVIYSKKAPGDNVEAVKRIADSDYAYHGVINAVEHWVGHNGKT
                     YIVLKLVSAGIVLANASLQRMGAEHTFVPFSPHITLSDDVPVDEAMQARIDFVNKRLA
                     FDPIEVKLINQIVGDLD"
     gene            182632..183165
                     /locus_tag="PaBG_00228"
     CDS             183281..183700
                     /locus_tag="PaBG_00229"
                     /inference="ab initio prediction:Prodigal:2.6"
                     /inference="similar to AA sequence:RefSeq:AXG67197.1"
                     /codon_start=1
                     /product="putative major tail protein"
                     /protein_id="UoN:PaBG_00229"
                     /translation="MSMLCASPYRAPKVRPPIETDLWPRYGLGRLETYDNQAMMDIAL
                     ATEHEDPLNNPTFVLPAIDETLYYYYIVPLAYGNATFYGPSGFAGGWDGASWPLDDVG
                     EEYGPVEITYRGNQYLLYRTDFGGGQGGTYTVTFANG"
     gene            183281..183700
                     /locus_tag="PaBG_00229"
     CDS             183693..183938
                     /locus_tag="PaBG_00230"
                     /inference="ab initio prediction:Prodigal:2.6"
                     /codon_start=1
                     /product="hypothetical protein"
                     /protein_id="UoN:PaBG_00230"
                     /translation="MAKIKVQLWDPHRPYDGVRAPKHEEPVYTDTPAKKKSRLRDKRK
                     KRERDQIPTATQSPSQENTFVSKVNWLGRRERGIDPY"
     gene            183693..183938
                     /locus_tag="PaBG_00230"
     CDS             183947..184069
                     /locus_tag="PaBG_00231"
                     /inference="ab initio prediction:Prodigal:2.6"
                     /codon_start=1
                     /product="hypothetical protein"
                     /protein_id="UoN:PaBG_00231"
                     /translation="MSKLIGLWLVAVAPAVILPIWIGYHVLNKGPKDATTMCVR"
     gene            183947..184069
                     /locus_tag="PaBG_00231"
     CDS             complement(184397..185077)
                     /locus_tag="PaBG_00232"
                     /inference="ab initio prediction:Prodigal:2.6"
                     /codon_start=1
                     /product="hypothetical protein"
                     /protein_id="UoN:PaBG_00232"
                     /translation="MVEEDLVASYTVGPTQPPSFQNVDYWERSGDPFHADAFKGTELA
                     GFGSKGARRMGWMAIDWCENPVGFVPDGSLFQGEAPKFTLIEAPNPALPSGHTIAVRK
                     YDDWLSAAIFVKHDGVYTEIKPTFEALWEESQRDDVLFLLVSRERWEELIGCIEPMLR
                     TDGAVRMDDGVAGVLNGKVVFTDAFDMASNRKILEGRQFSVRKRTERLVPDTSVYPLL
                     HGVAVYKR"
     gene            complement(184397..185077)
                     /locus_tag="PaBG_00232"
     CDS             complement(185079..185342)
                     /locus_tag="PaBG_00233"
                     /inference="ab initio prediction:Prodigal:2.6"
                     /codon_start=1
                     /product="hypothetical protein"
                     /protein_id="UoN:PaBG_00233"
                     /translation="MSEQGHRIFAVNHDRKEVMKIGHSTWDKDPSASIEERIKLFAPF
                     NERGREQFFTRAEEFQIQELVDETAAMALGYTRTRSYWNTVGV"
     gene            complement(185079..185342)
                     /locus_tag="PaBG_00233"
     CDS             complement(185339..185527)
                     /locus_tag="PaBG_00234"
                     /inference="ab initio prediction:Prodigal:2.6"
                     /codon_start=1
                     /product="hypothetical protein"
                     /protein_id="UoN:PaBG_00234"
                     /translation="MSAYVGDYDPVTLHLDGGKEHTVSRNWYNTHAPTTGGYFVVYDS
                     GHTSFSPEEPFEKGYTRI"
     gene            complement(185339..185527)
                     /locus_tag="PaBG_00234"
     CDS             complement(185606..185983)
                     /locus_tag="PaBG_00235"
                     /inference="ab initio prediction:Prodigal:2.6"
                     /codon_start=1
                     /product="hypothetical protein"
                     /protein_id="UoN:PaBG_00235"
                     /translation="MKHVNIENLLAFGVNGYNVIRWGFRDFNLETMQAVSVPSEQVRE
                     DYPNRKFVYLAGPSVAEELMSVMSGHPMFPLFEYEHRQSALENNIIGELNGHPVIECR
                     NLPWRILIGAWIHDNKIVSHVGT"
     gene            complement(185606..185983)
                     /locus_tag="PaBG_00235"
     CDS             complement(185980..187107)
                     /locus_tag="PaBG_00236"
                     /inference="ab initio prediction:Prodigal:2.6"
                     /codon_start=1
                     /product="dTMP thymidylate synthetase"
                     /protein_id="UoN:PaBG_00236"
                     /translation="MIQKQNEEQYLRALLYILKNGQERKDRTGVGTISVFGAINMEFE
                     LTDEQGRLLVPIPSTKKVLYDKYIKELVWMLSGQSNVKFLLDNGVNIWNEWVIPGTEI
                     FGRLLEWSERIRECERMGFLDEFSAFRESLENPDDLDAQDAWLTSKGVHAHQLLDGEL
                     GPVYGAQWRAQEDTRIITADQWSADPDGWIKRGFNVAVVGRKDEIVIQRRIDQLAQIE
                     HALAKNRDSRRIILSAWNVSRLDEMALPPCHTLSQWCVREGAHGQPTLDCKLYQRSGD
                     FFLGVPFNFGFYSIMTHMLAQAFGLASGKLFHTFGDAHIYSNHVNQVRQQLQRPIMED
                     NYPVLSLDRAELYSSITEFKLEDIHIDGYKSHPFIKAKVAK"
     gene            complement(185980..187107)
                     /locus_tag="PaBG_00236"
     CDS             complement(187088..187636)
                     /locus_tag="PaBG_00237"
                     /inference="ab initio prediction:Prodigal:2.6"
                     /inference="similar to AA sequence:RefSeq:YP_008433558.1"
                     /codon_start=1
                     /product="transcriptional regulator, biotin repressor
                     family"
                     /protein_id="UoN:PaBG_00237"
                     /translation="MAAKKGETRPWASVEDRLPRKHGWYAVQDATVHGDWYMDAYWDG
                     SGWWTFGKHVSLHVKKEVLGVLRWRYMNDRERETILAEAPNADVPKGPQASTPFLRRM
                     YLLHVVDTNKLDKLQLVSKLGWPRKSVEMMLMTLSKSVGASVDRRADRTLYVKDWGPI
                     NNDWIKKNLKGIEEALHDSKAE"
                     /standard_name="putative biotin repressor CDS"
     gene            complement(187088..187636)
                     /locus_tag="PaBG_00237"
     CDS             187732..188061
                     /locus_tag="PaBG_00238"
                     /inference="ab initio prediction:Prodigal:2.6"
                     /inference="similar to AA sequence:RefSeq:AXG66831.1"
                     /codon_start=1
                     /product="putative baseplate spike protein, PAAR-repeat
                     motif, membrane piercing"
                     /protein_id="UoN:PaBG_00238"
                     /translation="MRNSLELVLNLKGQCNIRLGVDASTGHGCFPSTIPASASITVFT
                     DQIAEVRVSDKYVPHCCPNQGCHAPAVVRGARITFTDQLATHRSSDVLSCGDRASNGS
                     ITTYSGN"
                     /standard_name="baseplate spike protein CDS"
     gene            187732..188061
                     /locus_tag="PaBG_00238"
     CDS             188063..188461
                     /locus_tag="PaBG_00239"
                     /inference="ab initio prediction:Prodigal:2.6"
                     /codon_start=1
                     /product="putative tail sheath polymerization initiator"
                     /protein_id="UoN:PaBG_00239"
                     /translation="MADMRNSPLYSDINLYVGRFSNKELVYDNEAINQNIFLIITTPI
                     RTKWFRIRYGSNIPAYLFEPMDDMTAMRIRGEIQTLLTRNEELRVTIVSTRVVPDYVN
                     QVYAVEIVYTAPDISDRPFTFQFGLNKQAA"
     gene            188063..188461
                     /locus_tag="PaBG_00239"
     CDS             188470..189933
                     /locus_tag="PaBG_00240"
                     /inference="ab initio prediction:Prodigal:2.6"
                     /inference="similar to AA sequence:RefSeq:YP_008433561.1"
                     /codon_start=1
                     /product="putative base plate wedget subunit protein"
                     /protein_id="UoN:PaBG_00240"
                     /translation="MTQLTISKVVVDEQDIYNELARRLAEKGTWKDLLPTNVGSTLMS
                     LASGAATVNQHYINVSLREAFLSTAVRDSSIFHNTRSLGIKISRKTSAGVTVQLQNNL
                     ATTKFIPAYSAFLVGSTYFYNREQLMIPPGVSIDGINLYQGEVREYEFDIDALSAQDL
                     QTFKLNTPGFIVSEYDLVVWTEDKVSGNTTVWEQTDQALFELGPTDQKYYEFTAGDGD
                     VAFMFGTGEYGARIPSNHLLKIRAIITTGTNAIGISGERVRMVSQPEVSGFSTSNVAG
                     GSDEKSALYYKLFAPTMFRSNRKAISATEVRAHIMKYPGVADCRVFPQRDIAPNDPRW
                     QNVMRVCILPETTDDWGGANPNPVSAAWEQFEQWLLARCQALAEIQKWNPSKLFVNVQ
                     VLLAVNPDVDIEEMRIVVTERILKLFQRKPGILGRRLSLSDIEGACRVAGVDYIEIKS
                     PTEEIIPPDPTQYAVLDGSPIVNIVYSERKAGTVGAF"
                     /standard_name="base plate wedge subunit CDS"
     gene            188470..189933
                     /locus_tag="PaBG_00240"
     CDS             189933..193583
                     /locus_tag="PaBG_00241"
                     /inference="ab initio prediction:Prodigal:2.6"
                     /inference="similar to AA sequence:RefSeq:AQT28632.1"
                     /codon_start=1
                     /product="tail fiber/intimin-like protein SinH"
                     /protein_id="UoN:PaBG_00241"
                     /translation="MEKLTFDGLQPEIFFSQPWFTDFTEVYADVLNDRIRYPIYQLEN
                     IRNVLQLDDPYVVLQTIKQLGFDLPSDFIRHNLSVLSQSIPQLALYAERSGANDYARS
                     MSFIFGRSIDATQLFTEDYINFYTQPYGPLLVDGGEWYKTTHIELGMQYLASDYTLLL
                     PRGKTIKDRFLDAFHEFAPWNVVVERFYFMVDIEIPLFISGRIVKQPKRYIDVGVGDL
                     HVADMKIVGPDEVWESSQQRFELQVTLQNGTDGGVDYIPRRPLLGTAPWNASLSDIAA
                     FEVKSLGNQIMEFNIPDGHFGYLCYPKAMGLATFTDTNLGIPGGWDGASWPEGDVGST
                     FGPIEIQRQVGDTVSTWYLYRTDFDSLGDVSYQVDFENPLVDESDEQTTAQSDTFVTQ
                     IVTVPAEWLSNKTGLVNWDGGLASFGAVGLNTDVVISAEYQGRAVSKAVRVKNNASNI
                     RAIRIEGPDEVRAQESAIYVIKATTTGGEETIDIPITTNSLLGYMQGNELTVYQIDAD
                     GSIFLSALCELPDGQKLKAVKKVAAKYVDPDVYMTSLVIDGPAEFFENEVKQYACVAH
                     YSDGTQKGVLAVWNSGCGGVYIAPDGELHATTTERDIKLVLRATHQHKKTAMTAEFPV
                     TFRRRTVSIVHTEILGPNTVIELTRNKYVVAARFSDGSSGYVDADWSSNRYYVDDRGI
                     LEVGSVGSTPVNLQLTANVDGRTAIKQVVAIDTPIVLENILVLGPDNLREGDIGKYTA
                     YARYSNGRDVEIQPTWSIRGAPTWAQVDANGLLSFASPQEGIVELVATYRLAGRTYEQ
                     SKPIVLIPKSRLIQGLMVSGPNTVEEGKRIVLTATAVYNDGSVETVSPLWTVQSADPL
                     NDPEAMADIVSPGVLQGRTVEKDTRVVAIARYFKEIAEFEITVTPMIRNSPDKPVSSR
                     IIGPAAFYADQRGSFAHAIVFEECAAELLVSSDWTIDVDPSVATIDSAGYVWSVNGKS
                     VTATITSTYTCGTYTVVDSILVNIIGQSDALRELVIEGPDTVIGGQLTLYTARLFRTG
                     EVEGEIVQPQFWEIVSPDGRATINGSGQVYIVDSSQPFSFIIKAKYQEGFESVEAVKE
                     INVIKDARPILGIGPIGVRNDPEIAQYLTTELPGLSSGQRFTLTAPAGQYMYFCYPQS
                     LGLATFRDIASSFEGGWDGASWPDDGTVGDQYGPIVVQRVNELGVTSTWYLYRTDFEG
                     IGTFTYEVTFGN"
                     /standard_name="putative tail fiber/intimin-like protein
                     SinH CDS"
     gene            189933..193583
                     /locus_tag="PaBG_00241"
     CDS             193594..193833
                     /locus_tag="PaBG_00242"
                     /inference="ab initio prediction:Prodigal:2.6"
                     /codon_start=1
                     /product="putative MutM-like DNA repair protein"
                     /protein_id="UoN:PaBG_00242"
                     /translation="MNEIKMSTGRSVLNPLALAQPAAEQAVAGNDKQVAIAAVDNSTD
                     GVCPKCRATMATAFIPLGQVYYCSTCRVTTPIPEE"
     gene            193594..193833
                     /locus_tag="PaBG_00242"
     CDS             193839..196157
                     /locus_tag="PaBG_00243"
                     /inference="ab initio prediction:Prodigal:2.6"
                     /codon_start=1
                     /product="putative phage tail-collar fibre protein"
                     /protein_id="UoN:PaBG_00243"
                     /translation="MVAEVLVLSDVGLQAINNASAGGQLVDAESFRIGDSAGSPNKTD
                     ATDILGNMLFEGNIHHVEVLNKNTARFVFEVPGYQVTQDTEIKEMAVFLSSFICLGRV
                     VLKAPITLLAGETTRFNCLLVTNRCDLTTINVTFGDYSSIPMTPFVYQLQSPGLSNFN
                     AVTVLDGQINDDGSTSPVLAMRYGGGSFQWAFSNHTRIFFGKPTAATSTSVTIDGLDL
                     DENEVVIGHIVNGNGLGQTRRWRVQNGRLVEADNRPINGLDSNSTIAVWQRSAGGGQG
                     GGACSYPPSMNGVPADWVLVRGHGACPQWAPPRSGAGNTATLYSPPSRLTMNTVSYTG
                     DGTTARYPLGALELENVNYVHPVLGGVSQHRSSFDMAANEIEFVEKIPMGLPIELRTY
                     NRIPSNGSRLIIKTDFFVGDGVTQRFKISQPIENANYVKPYLRGIFQFITTYTYDAAT
                     QEVVFIGPVPAGVDVELRSFRSEDFEGSSTQISTYTYTTREDTLFLELPISPQSVEYV
                     EISQSGAHIHANQYSLVDNKIIFAGTIRKDLALEVTVYDNKISQGSANTNLKGVVVDA
                     VLSGRSLKLLRHGDKPISLPIPAISLEAGPGMRISGQHPFYRIESTIANQMTDANANF
                     KHSDIRTQKDSSEIQFTHRVNLSTDVMVSVHADFSAQLGPGFVSVEGLEIMEYVVGFR
                     TSKSREPEYGRQIAGTGTAGFSSLAGDKNERAYSNASLTQVYDVIVANHAAGYIDIVV
                     KMRVKNANVSQYGSLLSLTVNIVGTPKIAASE"
     gene            193839..196157
                     /locus_tag="PaBG_00243"
     CDS             196161..196652
                     /locus_tag="PaBG_00244"
                     /inference="ab initio prediction:Prodigal:2.6"
                     /codon_start=1
                     /product="hypothetical protein"
                     /protein_id="UoN:PaBG_00244"
                     /translation="MNTTNMEKLICYVNLDGSYGRATRLPEGAQEVGEEVLQLLEENP
                     DLIEVRVEGGLIHVIPSLISYKAEACATVRRAINKQVPGDERLNRLMRSTVLGIGCFD
                     VESGLLLDEKETRGNFQTLVQLDNDLRYLEAKYVSKINQAPDVTTVDHHLDVFQRTLQ
                     GTV"
     gene            196161..196652
                     /locus_tag="PaBG_00244"
     CDS             196649..198028
                     /locus_tag="PaBG_00245"
                     /inference="ab initio prediction:Prodigal:2.6"
                     /inference="similar to AA sequence:RefSeq:YP_008433566.1"
                     /codon_start=1
                     /product="putative phage tail fiber protein"
                     /protein_id="UoN:PaBG_00245"
                     /translation="MSVNGVSDSPLLEKAVNGDQTRVPIGAPVITNNKSQMSKSIQLL
                     TPGADLVTPELTQFEAFGVEGKEAFRNDKTKGVEFRDRTSPNDKLIAEWAYDPVEGCL
                     VLVRVNKKEERIYGFLRQESLGVGPTGPRGNPGKDGQDGRDGRDGADGDPGCPGDPGP
                     PGDEGYPGAEGNPGLIGIQGPEGCEGASGDRGLVGPQGRPGFEGSRGLTGPSCADDRF
                     GNKGPQGIAFGKGVLFGAAQLSNPEAAIVGLDDDGIDAVAPPGGWDGSSTPPPTSQPT
                     NPPPPPTASAGISLCTNHGNVKNSCGNTVNAWYSTWANYAAPGGAKGLSTLPIARQNT
                     AFWPNSIVMCGTLRKNASYTFELSTPNGVASSLFLNCAIVLQTDYVGGTSRKTMTLTA
                     DSSIRLRFLNNAPRIPTWCSLKIYDGATGALLYKTGQNAQNAGLSGANASYVIDPNWR
                     GNAAVQQYN"
     gene            196649..198028
                     /locus_tag="PaBG_00245"
     CDS             198038..198727
                     /locus_tag="PaBG_00246"
                     /inference="ab initio prediction:Prodigal:2.6"
                     /inference="similar to AA sequence:RefSeq:YP_008433567.1"
                     /codon_start=1
                     /product="putative phage tail fiber protein"
                     /protein_id="UoN:PaBG_00246"
                     /translation="MIGLTRIPTGMIFAPGEASQTEVVVEDDHLKAAEPVESDISEIE
                     SGFYDWQLGILTLAMYNGTVIKISGFATAGNIPAGPTGPQGLPGKDGKDGRDGKDGAK
                     GPEGCQGPQGPQGAQGATGPDGRDGQMGQQGPRGCPGPKGPPGERGPTGPMGPLGPTG
                     PRGEQGAQGAPGAPGPAGTVNIIVSTTDPGAVGAGWLWVNPGATGAPSGGSGGGGSTT
                     PTDPPIGTPWP"
     gene            198038..198727
                     /locus_tag="PaBG_00246"
     CDS             198742..199263
                     /locus_tag="PaBG_00247"
                     /inference="ab initio prediction:Prodigal:2.6"
                     /inference="similar to AA sequence:RefSeq:YP_008433568.1"
                     /codon_start=1
                     /product="putative phage tail fiber protein"
                     /protein_id="UoN:PaBG_00247"
                     /translation="MTGLTRVPLKMIGASGQPGDDVRFDGRDVAVVPSTEDTNDYGLT
                     SGTYDSIAGRLTLVLRNGARLELDGFITTGDIGVGPAGPTGPAGRDGRDGLNGVDGEK
                     GATGCQGPAGPPGRQGPRGEQGIPGPTGPTGATGPTGPAGEDGVPQIWIQTEDPVIKS
                     ADHIVPGALWVKP"
     gene            198742..199263
                     /locus_tag="PaBG_00247"
     CDS             199276..202929
                     /locus_tag="PaBG_00248"
                     /inference="ab initio prediction:Prodigal:2.6"
                     /inference="similar to AA sequence:RefSeq:AQT28580.1"
                     /codon_start=1
                     /product="putative phage tail fiber protein"
                     /protein_id="UoN:PaBG_00248"
                     /translation="MSRLRIRDAKNVKWIDICQSEWRVRNPANTGWIRITPAQGIKAR
                     HGSEYYWLDIDCLAEEGTEDCGQDEYGGTPDGKGENGTGPGKPSTGGGDGSGGGGDGG
                     GGDGGGNGGDNGSNNGGSGDGGGIDNGPDSPSFNDGDSGSGNGGSGWQEDAPYPPGFD
                     LPDSDGDGAGDKGDCIYRPGLNTCETKQPIVVRPDMDCGTKRPGSWDCPFECPDSVSG
                     SGAGISEFYINMGTASGNIKFPWIASAGASFDIYYRGKRVATTSGQRKGTGALTFVFN
                     PVNNDPMLFVRVRSTYKTNTWTLQIKCVGDDDDDGTINNPRPCHGTFEVKKEGGQGTY
                     EFYHNLGPTAGLTDIHYQMWNQPDKMEVFNHAGVLIASTGGYVAGEAHLKFQHTPGGS
                     NMVRVRITARDPGTSWIYLITCPGEDGSEDNPRECSDTSAVKSGGAGVTDTFIDMGST
                     AGKVGIRYQMWQIPDKLDVYQEGTLVATTGGPVTGDHWLYFDYDPSRGQKIQVRVTGS
                     GATSWSFLHTCPGDEDPNISVNSPSVREGAAGESPQLCWTITMDKPQSQPVTVDYATG
                     GGNANPVAAQGRILASDQFNNPFIAVVDQANFGKVAFDGGFPKFYNSTYVAPQPPPTG
                     AQVFNTWWRTAGAEFYTSPSGIPSGSEANAWAYSAGSGNISSTVNSANIISFISPTAY
                     DSYTFEATLSSSAADDDMIGLVAAYARVGSDNYQIIASRQRGGLNAFGSNWSLALVKN
                     NSVVKVLASNAVGGTGNWNGTRTRVRVQRDCNQINVWCSAYGSETISESTLLQADLTS
                     EDLAVFGGAATRWGFTAQSQENATFSSIFVSGIGLPPAFTYLKNIALWSRKPGNSKAL
                     ILCDSATVNQYNLGTAGMAFGVGMPETLRSVGFDVTMRYLPDMGNKITAADLADYGFL
                     VVLSTDHTGVNHATGTSAAVVANWVKNGGGLFIVTDHDVFQATANALAAPYNIEFYAS
                     VDRSPVSVGQIIASHGDHPAWEGLSCKSIPAGGSEGAIRIKQVRSDYSPISGTVTFAP
                     GETSKEVCAPIIGNDTQDGDRTINMNISNASKGNITVPTGTGTIIDDDSALCRQNPQG
                     VVYERAGGGDGAYLMHVQPDYNCAAGNTKYLMMANLTFPYTGPYVITMTSDDDFELYI
                     DCKKVASGPIGTRQYTVNINAGTRNVILRYLNVPNCTPGYAGFTARYNNLMVYSTRAA
                     DWKGQANSIGEIE"
     gene            199276..202929
                     /locus_tag="PaBG_00248"
     CDS             202929..203099
                     /locus_tag="PaBG_00249"
                     /inference="ab initio prediction:Prodigal:2.6"
                     /codon_start=1
                     /product="hypothetical protein"
                     /protein_id="UoN:PaBG_00249"
                     /translation="MAVRLRVRQSTSSPWIENFDKLGWKLRNSSNSGWIQMHPGNTKV
                     RSSDNTRWLNVK"
     gene            202929..203099
                     /locus_tag="PaBG_00249"
     CDS             203107..203913
                     /locus_tag="PaBG_00250"
                     /inference="ab initio prediction:Prodigal:2.6"
                     /inference="similar to AA sequence:RefSeq:YP_008433568.1"
                     /codon_start=1
                     /product="putative phage tail fiber protein"
                     /protein_id="UoN:PaBG_00250"
                     /translation="MSGLTRIPLPMIDPGAGVANDEVKFNGERLELQNPDDDTDVQVT
                     EGVYDPETGTLTLRKADNSVLNIRGFLTKASVGVGPTGPTGPQGKPGINGRNGKDGRV
                     GDQGCVGPKGDPGPAGPTGPAGPGGGIGAQGATGPTGPTGPTGPAGLDGKAPTFGVGE
                     VDAYEFYENHSLKCWGRFTSEDAAVFQRVVFPEAFERDKPRVMLLQFIDPKSNVKNAV
                     RIDRINKGNAELSVDASMLEQESDGEGGTRPVAATGWDFYWFVIGSDADA"
     gene            203107..203913
                     /locus_tag="PaBG_00250"
     CDS             203924..204376
                     /locus_tag="PaBG_00251"
                     /inference="ab initio prediction:Prodigal:2.6"
                     /codon_start=1
                     /product="hypothetical protein"
                     /protein_id="UoN:PaBG_00251"
                     /translation="MALPAAYYQLVYDEKTGDVLSFWNPMRGECPDSPYIEVSLEDHA
                     RVQPAPFKFRVIDKRLVEVSDIPKDERPKRPAVSEAIIAGLVIDGVCYALDPKALAVL
                     TLDLSRGSKTCRAIAHTPTGNQLVTLPKEDAKNVASMIADHLVALHCG"
     gene            203924..204376
                     /locus_tag="PaBG_00251"
     CDS             204408..205229
                     /locus_tag="PaBG_00252"
                     /inference="ab initio prediction:Prodigal:2.6"
                     /codon_start=1
                     /product="hypothetical protein"
                     /protein_id="UoN:PaBG_00252"
                     /translation="MSLPTSRLIQAAVDRGLTVATPVLLTMDGPEHIRVNVIISHAEP
                     VSVVAPLDLLWINPDTGTPLRRVSRAQSQDFVHTWEVADETSFWLAQSWDEPRPNDQD
                     FQELNRNIGNTHGLILADIGALGVEGGDLTGPLRPRVLEVGDDYAPTEAVPRSFVEKL
                     TMAAQSLAASVSQQLTSLRNQVTSVRNRVTVVEDELENIQLGDGTPRYKHDQVEPSLE
                     WIIVHNLHVPDVTVRAVREDGTLMIPATETMIDEDTLRLTFAEARQGRAVILGIR"
     gene            204408..205229
                     /locus_tag="PaBG_00252"
     CDS             205235..206095
                     /locus_tag="PaBG_00253"
                     /inference="ab initio prediction:Prodigal:2.6"
                     /codon_start=1
                     /product="hypothetical protein"
                     /protein_id="UoN:PaBG_00253"
                     /translation="MRRLLAIGSLIYCVMANAQSLLVVQSATVNDLYGNTIIAKILED
                     QNGSVDHIAVFNARQFTHDRSAHSREILSKVLRTYVEHSKPSALLFLGEPIVDVGIPT
                     QYSSVLIGSTSFNTTALKAASIYNKHWSPVYVISDNSVLANLRLQELRRQLDGIELDV
                     TTVSTVIEYRQALLDLQDQPKGTLVLNAFSLLDEWQDSVGFAEIENLLVKTNRRHVDV
                     GICRNGFKTTLAIGPTPAEAAALATAPYSQASNSHISSCANLSRVVPKWLGLYRATMG
                     KYDIVEGGNQ"
     gene            205235..206095
                     /locus_tag="PaBG_00253"
     CDS             206092..206376
                     /locus_tag="PaBG_00254"
                     /inference="ab initio prediction:Prodigal:2.6"
                     /codon_start=1
                     /product="hypothetical protein"
                     /protein_id="UoN:PaBG_00254"
                     /translation="MIRPSHSTISRIVILALLAAVAFIFVKYSSRSDNREAIVYSSLQ
                     CVQSVCVENKATGEICSYREPRISEILIETDKDNANVRNIRVIPSDDRCQ"
     gene            206092..206376
                     /locus_tag="PaBG_00254"
     CDS             206386..206937
                     /locus_tag="PaBG_00255"
                     /inference="ab initio prediction:Prodigal:2.6"
                     /codon_start=1
                     /product="hypothetical protein"
                     /protein_id="UoN:PaBG_00255"
                     /translation="MDSINTIFSSPLPVAISAVIAVACLAGYWFFVIPLLDEVKTLRE
                     TNSSMQQKMGDEFELQKANVQRFMQELAASLQSQQNITELVSTVSSLKLAVEHQTTAL
                     SGSLERMFEDVQEALERLTSALNQTSETSTRKHDEIRREVERLGRLLEQLTRQVADIS
                     DKQSQVAGVLTGMSIAKNMNRGL"
     gene            206386..206937
                     /locus_tag="PaBG_00255"
     CDS             206948..207739
                     /locus_tag="PaBG_00256"
                     /inference="ab initio prediction:Prodigal:2.6"
                     /inference="similar to AA sequence:RefSeq:AXG66488.1"
                     /codon_start=1
                     /product="putative membrane protein"
                     /protein_id="UoN:PaBG_00256"
                     /translation="MAYVLNNIRFRSVSSKALERYYNSKSFILNVLIDEQRQFSQVAR
                     EILLLFFNSYSDWAIKVESLLLNRSVLEETDLKIIFQRFGEVVESNKSIFTIHGDVFL
                     PQFVDVWGAVHKHVPLNFKRKVRQTVGLSQLEAYPLIIDALVDALQSTLYELYEVDCL
                     LGSNLVGNKISTNASMQDNLITYIDDGDLEYYRATGVFIAKERITHYLDTVILPDIVV
                     PVVVKNYTEEKIALKNGLVVGDQPFARLLTDMLENPRIKIVEIAS"
     gene            206948..207739
                     /locus_tag="PaBG_00256"
     CDS             207756..209438
                     /locus_tag="PaBG_00257"
                     /inference="ab initio prediction:Prodigal:2.6"
                     /inference="similar to AA sequence:RefSeq:SBV38290.1"
                     /codon_start=1
                     /product="structural tail protein"
                     /protein_id="UoN:PaBG_00257"
                     /translation="MLKNGNITLVGEIRGLKPQRLAADPTGGDLKEGLVWVNTTDKAL
                     KWYDGTQTLTIATGGALDEYLSLAGGTMTGPLVLAADAANPLEATPLQQVESLVGAKQ
                     DTITGAATTITSADLTVSRAIVSDENGKVAVSAVTAVELAHLSGVTDNVQTQIDLKQD
                     DLGYVPVNKAGDALTGDLNFGGTSTLKNLAAPVDPTDAVRLIDIDNLKADLDFQADVL
                     AVQLDDTLVPTEDPLPDAQVRYIVTDAANLNVAFGTIAGLEDGDIIQKSGADFVVAYD
                     VSVKGPGALVWDRGVGKFMKYDGTNWTEHGGLSGVTVSAGLLKEGNTISVKFGAGVAN
                     LPTGEVGIDVRPDKGLELVDPTTGDASTASDAVLGVKVGASLDVGAGGIIVKAAGVNE
                     THLATSVAGQGLEGGEGTALTVKLDGTTLVKSANGLALGDISATYLKLDTASTITAQV
                     AVPAPTADASIANKLYADQGDQANADAIGDLSTRVDANQFVFDGTAGVAQDTYSINHN
                     LGNKYAVVAVYDESDAQILPDTVTLTDANNLTVTLATAQKVRVVINGKKAAA"
                     /standard_name="putative structural tail protein CDS"
     gene            207756..209438
                     /locus_tag="PaBG_00257"
     CDS             209455..210054
                     /locus_tag="PaBG_00258"
                     /inference="ab initio prediction:Prodigal:2.6"
                     /codon_start=1
                     /product="hypothetical protein"
                     /protein_id="UoN:PaBG_00258"
                     /translation="MQINGSLDLMGNVLKNVALEPVESWPLEPKPGTFIFKGKRIYIC
                     LEINDGVPVWLPMSTELHTHVHDQFIASSTWEIDHSLQTAGCIVQVLSGDNKAIEFDE
                     VDFTFNHATIHFAEPQAGRAILIMGSTEGLPRPTVAFEQTFTDQQVWVINHMLGYPPI
                     VRCFVGNLEIQPSSLVHDENFTQSIASFSSPISGRVRCV"
     gene            209455..210054
                     /locus_tag="PaBG_00258"
     CDS             210051..210263
                     /locus_tag="PaBG_00259"
                     /inference="ab initio prediction:Prodigal:2.6"
                     /codon_start=1
                     /product="hypothetical protein"
                     /protein_id="UoN:PaBG_00259"
                     /translation="MTNRHEHDQPIPSQVWEVHHNLFTRAPVVDAWVEIEGQMQKIQP
                     MAVKVIDQNQCNIEWSVPRAGKAGVA"
     gene            210051..210263
                     /locus_tag="PaBG_00259"
     CDS             210263..210823
                     /locus_tag="PaBG_00260"
                     /inference="ab initio prediction:Prodigal:2.6"
                     /codon_start=1
                     /product="hypothetical protein"
                     /protein_id="UoN:PaBG_00260"
                     /translation="MLTDGLTLAAGSGLGIKMLDDARRGPAFPAGANGDLWELTQQSG
                     NDGPGIYEFFNGSWILRNPAFSALSYDLSGTVLGRPDPGAKVLYSVAARTFYIQAAMA
                     GAVAHALQPSSTEQVYTVLVTRGLETIAIGSFTFSQGAEAGVFTPASSEPIRIQRGDV
                     ILVTAPDVIDQNLADISFTLCGYLSV"
     gene            210263..210823
                     /locus_tag="PaBG_00260"
     CDS             210836..211828
                     /locus_tag="PaBG_00261"
                     /inference="ab initio prediction:Prodigal:2.6"
                     /codon_start=1
                     /product="hypothetical protein"
                     /protein_id="UoN:PaBG_00261"
                     /translation="MAGKMIKRTKLAGLGAVATQLFLDLKEAGLTQVLPATGQNFTLA
                     SGAGKFVMDSSLTVNPKHATQPWRMLVDVSGATGGAGQIKIAFANPEQISNAGATSSF
                     PGSVDTNGARIMGQLGAAWNKASSSALGDVFVNRSIANQTFDAGTTISYVLTATERGI
                     AFFIWDEASDASPKFSWFLVQSAVNKDTGAPRVDELSPIFCVYSCDAQQPQKFVISES
                     DIFRPTVSKPADEDSIDSAAILNSKQQVAIAIGNKYLVTFPNRLNTDRYAYTDELDMI
                     AYTSADVISEDSEIPVRPYGESVDRVYRAFKANGANNTGMRLLMLVEGGGIDAV"
     gene            210836..211828
                     /locus_tag="PaBG_00261"
     CDS             211897..214869
                     /locus_tag="PaBG_00262"
                     /inference="ab initio prediction:Prodigal:2.6"
                     /codon_start=1
                     /product="hypothetical protein"
                     /protein_id="UoN:PaBG_00262"
                     /translation="MYIPVSLANGATFVDCVVDVSGTLVAACAVRYEGQDYAPGVEIQ
                     VERTKTVRLSTTVSAYAEISVMLAGKQHYWYVDLPKSLRYVAANEYKSVTGTTYGSLL
                     NTQTQTSRAFTPTGTFTGGDAVAAIDFVKKDIWFFNTSNEVKKLTIATQPIAVLFVPR
                     WSAVDGVTTTCYIATASQLLRLDASFNVAETFEVEAGVVAASGDVDGNIVLAYADKLV
                     RWKDNAVLATIVAPNLSAVHSLFVTPANDYVVGCAAGLTISKFEGGSWVTTTINTYTG
                     RYWAFDINDTFLYAVDAGNRLVAKISLADYAYTPVYFDKVPRDVVVNGDDVYVSFLND
                     ATAKRFDKELTTSQDVTALKSFGAAFLGAYLVTDLYSNAADVTLAEPAVTAAVNLVDN
                     MPRSEEVEHQWTVDWVRPEFVRLGTTDVVMRVNGTPFTSGYLRSGDLVTFTIPATSEW
                     YFDRNVSLIGRRAVTFRFRTVPKLYPDTVTLPQVLEAFLKVEYLESFVVAGMTYGFTT
                     TVSTGSPELLFSVNGGAFGTTGTIKNDDVVDVSVRITSLISQRTAHDILVDDAEQHVA
                     STWTVLPMTLNGVTKRNTSEVLKPRFGELHVQSAIETLDPFTPTLSPYVTVGYDSAQW
                     ELATDREAFTTQYGCTKHSQATVGISDVAQWLINSKEVSFAKASQGLHVRYSHVVSTD
                     AAYSVNASAVTFPGDTEVALVEAGTVVHANGVYAIAAQFAGAELSAVYAIAAQHAFAE
                     LSAEYSLVPDVVRLEIEADYARVPGYTRIGVDADWVRPLGAERYLTSAVYQVFESGER
                     APVQAAYELGVKGKRAVFEAQPSLSWRYPMSEIETQMLRRVSNGTYVIAGQYDVREAT
                     NVLEFSASVVLRPSVELYGMHTVFERRSSNTRFEVQQNVERRTSNTMLVDRPVVEFIH
                     SQRIGYALSEDASAFFTSQEDAEAYAASINLSAGVVYKQINGKWVFTLTPTSSSASCP
                     LGELPPAASRRFGYVGGG"
     gene            211897..214869
                     /locus_tag="PaBG_00262"
     CDS             214869..215396
                     /locus_tag="PaBG_00263"
                     /inference="ab initio prediction:Prodigal:2.6"
                     /codon_start=1
                     /product="hypothetical protein"
                     /protein_id="UoN:PaBG_00263"
                     /translation="MLSSEVFRFAKPGIAVLTGVVKAASVGVTNTPFVDSIAMVPKNR
                     ALFDVIAADGRVLNRAEGFEPDYWFDNGNLVVRQAGSYTLREYDKIGPFEDAVVKPGR
                     NFVLSDGGAFRVGVPFWPQVLSQPENGVARVSNDGKSLAYVSQGFRGQASFAYRMVNA
                     YGQVSEPACAYITAI"
     gene            214869..215396
                     /locus_tag="PaBG_00263"
     CDS             215470..217233
                     /locus_tag="PaBG_00264"
                     /inference="ab initio prediction:Prodigal:2.6"
                     /codon_start=1
                     /product="hypothetical protein"
                     /protein_id="UoN:PaBG_00264"
                     /translation="MKLVPLRRKGIPARSAVAGFRDGKAYYGDYEVTRVAENNYAAQQ
                     DFRWRVRDNLLLESESSSCFQRIAGRPDIIDYAPIGTLRGVRNMLFTSQLGVTAGKKF
                     YFSKGFLVSEDNKIRLNAVHVSGSTTTQFSDLTYNHGEFLFETVDYFCMRLIRGPREF
                     SNNANSTYLVMVSKRPFDLANVYVASGVVDFVYLGKNRATSADGRHTLLMLASGLATE
                     SGNAVLHSTTLTKIAEATVISLENENAPSVAASWKYLITGRTIGGGRVGSTLDLTKFT
                     PTFVRDMVEYDNDGFIKRIAYVGHVPELGAEQWNYTGSSQPVTFQETLGVNHLEFSTR
                     GDDSAPYITVAYQPIPLSAAMLAATPSIIATDSTHQFVTLATLAAWKHGSKFYVAAYG
                     SMGMAKYLRRYAAQAPVYPLTVFSYDVDAANVLSNRQVHEFPVDGGVQAQLGTYLVSA
                     DGGYVWFPSHSNGSVVCLDVTGATPQLHAASIGGTYFQFMGVHGDQFMGLQDNVPYMM
                     RPTPDATFTMTFDKTEYLRGESGVLSVSASSDCIVKVRLFGCVTQQRETELDVVLTAD
                     TPELISVLVNSDPIAQIIEVE"
     gene            215470..217233
                     /locus_tag="PaBG_00264"
     CDS             217238..219121
                     /locus_tag="PaBG_00265"
                     /inference="ab initio prediction:Prodigal:2.6"
                     /codon_start=1
                     /product="hypothetical protein"
                     /protein_id="UoN:PaBG_00265"
                     /translation="MRVAKIARRQKSPVSPQFGEHFGKIFSDDLYEDGLPRPRFPYMR
                     NAPAQTWVGMVPNQVVSTQQCSFTPGTGLGTIGVSVASLPHINGHNSEWFWSTKGITA
                     GNRYRSYNGRMYDQNGEIYFSPYNIGQTFYDGDTVVAGWGLEIVYETAQVFLIKLIAR
                     PSTTSYQGVFDGGGYGTCALAMLFKSNKSVQNELLGNFDIHYLGRTPDSALGANDGKT
                     TFLVQSHLLRSHSYQTGIVDDLGTSTGHGAKFHLLQLDESVNIQSHPAWKFSLLARVG
                     SGIQGFIAPKQKLLIAFDKSTCRYDEDDRIVGFSFAGADTAKVAESWPLLSAAMQFGL
                     DDNLSVFNVDFTGPSTFGVVASPKLPLPAQWLSAQWLLNSGTSNNFVLSLANGKSWSY
                     VHDGLKYLAVFLNATGFDEYRYSDTTSFANVRTPPALPPLLFRAPINDQGVVSGPWSV
                     TEYPVHFGIGLRERAMLLTESRKRLVMAHEQVRYAFRQLNTPTVDPQNVIVTIDAATG
                     EHEIHRLPEGDQFEIGIVSFGVSGEDVYVLTRDFCQYVLRPNGILPTLSLDKETYQRG
                     DTATLTITVPESCRVKLELFGCRYEGNRNIDVLVAASEQLQLDVVGCVEVHVTYCEPE
                     VQE"
     gene            217238..219121
                     /locus_tag="PaBG_00265"
     CDS             219118..220905
                     /locus_tag="PaBG_00266"
                     /inference="ab initio prediction:Prodigal:2.6"
                     /codon_start=1
                     /product="hypothetical protein"
                     /protein_id="UoN:PaBG_00266"
                     /translation="MKIVQMPEDLNRRSEYFGLYRGELYSGDVAVSGNPVPKASRYYP
                     SKSKQFDAIKMVSSGSGYPQGMFIDVPGSLMAVQGTANFVAVANPSQLRGAQNQPFES
                     KLGATAGKTLFQHGHNIIVNQDYEQEFSISGTALNTANANSEGVSAFFTNGRIVGETN
                     THLFVHQFRFEDGGNDESAFYALHKVTGVLIRVLRGRFDLEYLGEDSNSNPLFWVNAQ
                     QLTDAPASFSFVGTGTGAGCAQYLMRGVPTPTGVGNFVQVYVERMGNGVASGASGRTN
                     CVTLCSTDAPIVEYDGNGKVAAFTLLNTDDTRLTCGSSTFPGLRGGYYVNWCRYTLSA
                     GVLTRQILQRIDITEYEGAVFNNQDPSYGKSSSLIQCVYFVEDNQLCAVFGNGGALTY
                     LPSDNRFQAAILPTLLLRASVGEQNQLGELEWQRLDLAVTPNYVFNFGMLDKKAKKLW
                     QVSSMSFRRDFLEVRCLSLSDVLCADYGYVSGKSFAMGAVDGRLLAAVQVEGNMVRKY
                     QFVSEAVGANVTLAFNQAEYQVGDTATLTVNSDVELLVTVELDGGTFSDTTDSKEFQV
                     FGELQLPVTVKAALSASVSNIRLPEEVPE"
     gene            219118..220905
                     /locus_tag="PaBG_00266"
     CDS             220902..221297
                     /locus_tag="PaBG_00267"
                     /inference="ab initio prediction:Prodigal:2.6"
                     /codon_start=1
                     /product="hypothetical protein"
                     /protein_id="UoN:PaBG_00267"
                     /translation="MSLTSIFRLAPVRAAVIGPSLLGAKTEYRNPGISLRVLDADAEK
                     GSYVGGFPAVKLSSVRDRFAISMGSVTAPVGEKQHSALAPIYASASARVTDQPSVQEG
                     LITHVRVTTASARIAAPAHSTVSIEVEYA"
     gene            220902..221297
                     /locus_tag="PaBG_00267"
     CDS             221290..223197
                     /locus_tag="PaBG_00268"
                     /inference="ab initio prediction:Prodigal:2.6"
                     /codon_start=1
                     /product="hypothetical protein"
                     /protein_id="UoN:PaBG_00268"
                     /translation="MRKLLPKPIKTLRDGYVVLFNGKMIADSELYTESGQKLSDANYP
                     MPKLTTTGTVVISELSYKEPSGDSRNSYVQTTFVADNGRVAEACKQLNDTGTNWREFL
                     SGEDRHCFYVFGMDSPFPAVYTDTKGSQAGRINARHQSCALDVTAETTSRVLEPNQVI
                     NYGTSTSAQSPSTPGASYLGMSRILDESDTRYLSLVVQLNGTMSAYGSSTYCPTLQTV
                     RKDYSVRDAGYNATTAPCIPLWHDTTDKVFFAWELSNSPTAYGLAGAIIRPIALHYSS
                     DMVATRVQAGYTVTLDSFVSSTISGFTSNKPWRTLPIIRALKKADGLLTAFIPNVQGI
                     AGTVQTNLVGSVSLDRVEYNYVTKTFGSRIQMNVVDPDTGLTPTWGENMVVVRDSNWA
                     NAKMNTGDNYPAHFQFSFMHEVDNETYVVILVTGNGIPSRNRNNNNFQYPTNTVQYTL
                     RLDKADKTKAYLVARENLDGFFGTQRSLYSFAGTQDHSSLYCICDNDVVRLVFDQTQL
                     KYVLSDTVIDVDAVSLLVKDNGDVWLMDQMQRVYQMRQSNADLVRLRFGQVNDRFVEA
                     PYDVQLFVSAANFMGELGAKPIELVIDGPAVFKANNGKKLNITTSAADELALLITVTG
                     YGEIYVTPRGL"
     gene            221290..223197
                     /locus_tag="PaBG_00268"
     CDS             223239..223910
                     /locus_tag="PaBG_00269"
                     /inference="ab initio prediction:Prodigal:2.6"
                     /codon_start=1
                     /product="putative fibrinogen domain-like containing
                     protein"
                     /protein_id="UoN:PaBG_00269"
                     /translation="MFKIPSISPWPGDRPVESEYTILNAQEGVNGIYRVSGPDGEEFD
                     AYCDMTTDGGHWILIARWAASPNKTITWGQVIVKDASLNTTTNSATLYPVIPTGVRNV
                     AKEVLFKSAASGWVSRYGQWLKFTTTDDPALVITSTGIDAMRGSDRAIVKMHGESAGW
                     GGNTSMTNNFSLWTQWGNGGPCGGAGVCGSQKICPVIRANYNYSCHFDFSSVKQLFIR
                     SRIPE"
                     /standard_name="fibrinogen domain-like containing protein
                     CDS"
     gene            223239..223910
                     /locus_tag="PaBG_00269"
     CDS             223921..227010
                     /locus_tag="PaBG_00270"
                     /inference="ab initio prediction:Prodigal:2.6"
                     /inference="similar to AA sequence:RefSeq:YP_008433590.1"
                     /codon_start=1
                     /product="putative adhesin"
                     /protein_id="UoN:PaBG_00270"
                     /translation="MLSLIPRLAPWPLVRGDLRSYPTLLSKTAFSAVPTTGLSGSIVQ
                     LSHLTYKPETGKLFVPLLHSDRTGRLAVYDVAGNSLTQAVSFAAMGGTGVLRPGAHHT
                     LSRTASGAASGKVPAVVTWGTTSTPSGIGVGLFNETASAIEGFTTSAASIVSNQSNLN
                     LQASIIMNAAGDVGLVQYIDGPDSTRYLKYRKVVYDQAQGKLVVGTGAQEFVGQQQPA
                     VARYYKDSLFVVCGLASSGKAFAQLLDVSGDAPVLVDSAPALKASSLAWGKASIDVVG
                     DNLVITYLDATGDLNAELFALSSTSITRKSTQPLGGFTTSSGVRDSIVLGDTVFALIV
                     TGNSVDVAKTTIGAQGVTRFTVDRNVMTLDATYTQAYMAKISDTRLLFVKAGTTGAMQ
                     YQFVDYVWRVDLTPSKVLAQYRFYDGEAINEVGERFALLGSGATVGNGRLNTTTNTTS
                     RIEQDQVYFGPDDDLTIEAIVKATSSGSNGYSPICQWNVGGSNNNSWAMSVVSGLLRF
                     SWSSSGSASSTYLTSNTPVPTGIETHVAVVRKNGVFRLYVAGQQQNETSVDATANALN
                     TRPVSTSWSDTTGWLNGSRGNIRISREALYDGDFQPPTELPTITRPTYSEQDQAACVF
                     QLDLRRDNLLDEVTDNQVTFVNGTALTNGRIVTVNNTTSQYTCQSKKFGEGDFTAELM
                     INLQAVSATYGAVIMGNWRAGGVASDENRWCIILDSNRNIGFNMARSADANDFAWMMS
                     STPVPLNVDCHIVAERVNGVVTLYLNGSQVAQSNETDFNFPIRGGEAGWKVHSISSQV
                     AYTVGMRCWNLRIMDKAYYNGDVKRENEFPALSVKEYVIVNGAYLHPDFSLQGGATQT
                     EVGVDMTAGKYILGTGSPKYVFYRGDFTVEATVTPRSLVYGTGAGSGSAIVPLWACHT
                     WAAPGQPVNWELFLNLGTNQIAFGTSHSDSTLSRTMPYTFTLGQRINFKVVRRRSQMY
                     AFVDDTLVGVTDMPYNIGYDITQPPFIGRRRGGGSGEVNWWNDVLLEKFIITKRAKM"
     gene            223921..227010
                     /locus_tag="PaBG_00270"
     CDS             227065..230760
                     /locus_tag="PaBG_00271"
                     /inference="ab initio prediction:Prodigal:2.6"
                     /inference="similar to AA sequence:RefSeq:YP_008433591.1"
                     /codon_start=1
                     /product="putative adhesin"
                     /protein_id="UoN:PaBG_00271"
                     /translation="MLSLIPRLAPWPLPRASSEVSDLWVQYRFLGTEAIDEVTDAVAT
                     LYGTATLADGKLVTNPASPANYAAMNNIIFDANEDFNISLNVNMPFSNSRPYNTILGV
                     YTSTAGPRAWALGRIGNDTNPSKLHFAMVSGGVKYDFYGPVLNADTDYHIEVSRTQNV
                     LYIFVNGNLELATPFALGNDQASLPRMRTDVILAEGQTATLTHHGGGYKWGLQIFKGK
                     GGHTSNFTPEAPVEYSRPYYTADVAQDIKLQLGMRRGTKACEASGAQLALNGTATVGK
                     NARLSLTNVTTSYASIPVAAFGEADFTIEFMCNLSAVHSTYGNHFGHMFSSVSASEDN
                     RWIVWVSPSGRLGFSMSLSANANDTVGTGSVEGAFKFNRDNHIVVQRKDGVIKLYLNK
                     QEVAQMAQAAPIRGGAGVFRTQSLNGATSCAGQLWNIRIADRALYSEQVKTKPTFPQF
                     TKEYDPTLFMQYTFSYDEAINEVTETFAALSGNAAVSNGRLSTGSSASDNMSTPATLI
                     EPNEDFTLEVMFNCTTHNVNMPILGIVGGSNTGVSKNAWYLHYDVPAAAFRFMVYDGT
                     GASDMVQFARPNIFNTDTHIAIARKGGVMTLFIAGQPVASTPSIKGNVPTSVQMGTTF
                     SSTYMNGTRTNFRLVRGRALYDSAFEPPVTLPVVGRPTYTQQEAAATKAQIDLRRDSA
                     RNDANGRSVQVYSSARHVRGRILHAAATSSFYYAPCEPFGAGDFTIELDFNLTSINGT
                     YGGALAGQWVRGNVASEDNCWLIYVGPTRLIQFAWARSAAANDFDFIASAAGVFDFSA
                     DYRLVVERIGTTLTIYLNNVQVAQGTCAIPLRTNAPHYVRSNSSANLYAFGGSVWNLR
                     ISDRAVYNGNVTRVPLFPKMPKAAEYTDQSLLNDIVVQCDMNEGNARNAKTGEVITFS
                     GTGAAIRERLVTTLANTSRWYIPCGPFSAGDFTIEFDLNLLSSTGASSRPIFGQFRGD
                     VGPNSWVFYTTSSGNLAFQCLGVDASSLSIDSLNGPIEKRTLTAGKEHHVVVERKAGV
                     VTMYIDGVVIGSGAFTAQLVDMSAYPYITNLYDLSTAKYCASEIGNVRIAKRALYNGV
                     ITKARLPLVPNQKPSLTANIGSAIGTLSGACQNLYYGGVQSSLGAFSHTLFRDIRDPQ
                     NVKTVRLVALALDRTYTVLAWREVDMPPTADMPQFTNSLKIGNAAPLLISNSSGASVA
                     NGVTGRYWSGNPFGPLTHGTAIPFEFV"
     gene            227065..230760
                     /locus_tag="PaBG_00271"
     CDS             230826..231518
                     /locus_tag="PaBG_00272"
                     /inference="ab initio prediction:Prodigal:2.6"
                     /codon_start=1
                     /product="hypothetical protein"
                     /protein_id="UoN:PaBG_00272"
                     /translation="MRQLQVFMTAEARTKAEQFSYQNMVGGEMQSFVHMLQKLHETEV
                     LDGHGTEATKTLPRLMEIFERAQIQPEDTAATAAGKLWELYSNRQAMIEERVACTLRD
                     IFHKADLSQVTCVDLPNTQKFPIQATLQMRPGWQFCVAYDALGELNCGVGQWVAFNLM
                     TSPHTCSREVLFAVSTPYGQLDYSKVHQLARNFIEVLHNENRVQGDSAGTTAPAEVQP
                     TQGQTQPLRWKD"
     gene            230826..231518
                     /locus_tag="PaBG_00272"
     CDS             231638..231934
                     /locus_tag="PaBG_00273"
                     /inference="ab initio prediction:Prodigal:2.6"
                     /codon_start=1
                     /product="hypothetical protein"
                     /protein_id="UoN:PaBG_00273"
                     /translation="MGVREVLKKLGQILLGAIPLLLGVAAAVVLRRTPDDPAKQPAPK
                     APDMDKADENVEKLEEAQKELDQQHQKIEDVLTPKPEPKPSKSLQDAVDKWNNG"
     gene            231638..231934
                     /locus_tag="PaBG_00273"
     CDS             231992..232372
                     /locus_tag="PaBG_00274"
                     /inference="ab initio prediction:Prodigal:2.6"
                     /inference="similar to AA sequence:RefSeq:ARW58717.1"
                     /codon_start=1
                     /product="putative membrane protein"
                     /protein_id="UoN:PaBG_00274"
                     /translation="MFMDAVKELLGVEPHLALTYFMCVVIGVALNWAKRCRELNISLM
                     QYWTANPIRSQTAIIGTVSAFLFTIITDPESGKLAYMAIGFACDNLLNKAPVGGTAAD
                     IIARQDAAILVQEQKLKELQQGNA"
     gene            231992..232372
                     /locus_tag="PaBG_00274"
     CDS             232369..232839
                     /locus_tag="PaBG_00275"
                     /inference="ab initio prediction:Prodigal:2.6"
                     /inference="similar to AA sequence:RefSeq:ARW58715.1"
                     /codon_start=1
                     /product="putative lipoprotein"
                     /protein_id="UoN:PaBG_00275"
                     /translation="MMKLIALFLSLAVLTGCQSNRITVEPSDRYADLRPTEAVQATAA
                     PLPESPKFRIVEANGEQVAALNKEGVDKLTALRDASRQNAEALELLLTAHNGLVQQRN
                     LMLENLRLEEQRGNFYAEQYAISENARREQYDEFQTELLIHKAMMVIMGIALVL"
     gene            232369..232839
                     /locus_tag="PaBG_00275"
     CDS             232839..233306
                     /locus_tag="PaBG_00276"
                     /inference="ab initio prediction:Prodigal:2.6"
                     /inference="similar to AA sequence:RefSeq:YP_008433596.1"
                     /codon_start=1
                     /product="putative peptidase M15A"
                     /protein_id="UoN:PaBG_00276"
                     /translation="MDETIWISENFTLYDVQFNEIAHRQGIANTITDDALIENARKLA
                     DLVLEPILADFGPVFVTSWYRCENLEREYQRNTFARWCIKNRKPIREDVWQEFLADKQ
                     DHTKAQCVTLRARDNDALFDFIGKLPTFDVLVHKTHWVSVSIGDSNQRRIIHE"
     gene            232839..233306
                     /locus_tag="PaBG_00276"
     CDS             233311..233631
                     /locus_tag="PaBG_00277"
                     /inference="ab initio prediction:Prodigal:2.6"
                     /codon_start=1
                     /product="hypothetical protein"
                     /protein_id="UoN:PaBG_00277"
                     /translation="MQPANYAPVYACVYAQLAEVTRQHGYALSIHGSLAADFDLVCIP
                     WVPKVSEPQVVVDHITSTFAIEQVTGFERKEHGRIATTISFSFGECRLDLSFMPIVKG
                     EQPA"
     gene            233311..233631
                     /locus_tag="PaBG_00277"
     CDS             233628..234194
                     /locus_tag="PaBG_00278"
                     /inference="ab initio prediction:Prodigal:2.6"
                     /codon_start=1
                     /product="hypothetical protein"
                     /protein_id="UoN:PaBG_00278"
                     /translation="MMLAIAMGLPSRYAIGQEVYFHPNMFKITPMNLRLAFIGRIEKV
                     QFSDSKVTYDLALLVEEADADGHIEQRFYDAITVKDVDSTFVSTYQDICTEHARTLRL
                     QTEEEIRQNPELGSKGYTMKEKLARLKDRRQGACSVEEAQQVASDIKEGSGTLLTEQE
                     VRERAAVRFYDGLETLRIRYKEETDGCA"
     gene            233628..234194
                     /locus_tag="PaBG_00278"
     CDS             234181..234906
                     /locus_tag="PaBG_00279"
                     /inference="ab initio prediction:Prodigal:2.6"
                     /inference="similar to AA sequence:RefSeq:YP_008433599.1"
                     /codon_start=1
                     /product="Nucleoside triphosphate pyrophosphorylase
                     (MutT-like protein), NUDIX hydrolase"
                     /protein_id="UoN:PaBG_00279"
                     /translation="MAVRKQSGCVVFRYDRNFDYEILLVKSSDGKDWVFPKGGVEKHL
                     TPKQSAAKEVYEEAGVAGRILSTLGKYEYQKQGKDQKVTMYAMMYERDTDDWPEKHLR
                     KRKWFKIKDAKKKLPKLLKPFLDELKQANMLALSSSNVMDQVGQHLRELPVLVDHAGE
                     VEVSPDESVQVVLANGEDRLTMRIEDWGQHPLSQKMTIHYDYEHEGREGKHFKHTSLQ
                     GVAGDVARIAGRFLSGHLAMPKG"
                     /standard_name="nucleoside triphosphate pyrophosphorylase
                     (MutT-like protein), NUDIX hydrolase CDS"
     gene            234181..234906
                     /locus_tag="PaBG_00279"
     CDS             complement(235277..235531)
                     /locus_tag="PaBG_00280"
                     /inference="ab initio prediction:Prodigal:2.6"
                     /codon_start=1
                     /product="hypothetical protein"
                     /protein_id="UoN:PaBG_00280"
                     /translation="MTGEDRRVLSNLMEKIEAIHSIRDHAKYIYFVQKAMEEAKKRNA
                     VSYYGRFKTMLMAARLSKRAFETRLSSRGITTSVAMAITL"
     gene            complement(235277..235531)
                     /locus_tag="PaBG_00280"
     CDS             complement(235638..235988)
                     /locus_tag="PaBG_00281"
                     /inference="ab initio prediction:Prodigal:2.6"
                     /codon_start=1
                     /product="hypothetical protein"
                     /protein_id="UoN:PaBG_00281"
                     /translation="MANVTKAVKLFLEAKATLGKTTTYEEIALALGLPSSGNALGATL
                     SPILGEIFHACEAERVPRLTSIVVRKSGQDKGLPGKGFWYLLQAHGESELSRAVKREL
                     TAGFQQAVFDHYAA"
     gene            complement(235638..235988)
                     /locus_tag="PaBG_00281"
     CDS             complement(236061..236687)
                     /locus_tag="PaBG_00282"
                     /inference="ab initio prediction:Prodigal:2.6"
                     /codon_start=1
                     /product="hypothetical protein"
                     /protein_id="UoN:PaBG_00282"
                     /translation="MAMRDKAKFGYLYMLTREMGEALTSKDWKDIQGWPYQSHQGTNY
                     LIITSGMFFRTLSEQSEVVVALWTMDVLKDRDSELGTRTWEELAALLEAERMPFQYMI
                     GTTQKIALQCAAALNKRIADLKALIETKGIKLEANPMFLLESTLPTPQCAVVMLDQLE
                     RQVQMLEDIRRSLSSYEHRNSLQHAAHLVSVEDNRKPLNPRTLADAAS"
     gene            complement(236061..236687)
                     /locus_tag="PaBG_00282"
     CDS             complement(236688..237341)
                     /locus_tag="PaBG_00283"
                     /inference="ab initio prediction:Prodigal:2.6"
                     /codon_start=1
                     /product="hypothetical protein"
                     /protein_id="UoN:PaBG_00283"
                     /translation="MHRPHEIQHLEHLAYQMLLLEYEHALRQTPSGTWHPIPPPKPAG
                     RRKSLQEIERVRNHLAHAWRGSDLSIRTEHPVPTVEADDYTRTHRADLWDECLKFTRL
                     ESSVTALAWAERVRCDGDMIWVQFPNSAFWDLVYIDGYPGTKRHCARSIVTEDVLYEL
                     REDGNSLHGNIPKMADCSQVWNDFKQDRKTNWDHAAKEVVDKWAEREGFAINKNGVV"
     gene            complement(236688..237341)
                     /locus_tag="PaBG_00283"
     CDS             complement(237325..237840)
                     /locus_tag="PaBG_00284"
                     /inference="ab initio prediction:Prodigal:2.6"
                     /codon_start=1
                     /product="hypothetical protein"
                     /protein_id="UoN:PaBG_00284"
                     /translation="MTDVQLSGNTFIDNDVLNFTEHQIQALRDIAARPGFSGLVEPDL
                     SKSRTRGVFIAQWFEGNRQCYAVIGLYRTMPHEKSGELRMLRDKHNGEAHFAIMRALH
                     SFNFDGQNDEETLSRKLSAQWHQFQETRKITVHPNERARYAYRLARSLIIYGNITTAL
                     ANLEAEDAPTA"
     gene            complement(237325..237840)
                     /locus_tag="PaBG_00284"
     CDS             complement(237837..238133)
                     /locus_tag="PaBG_00285"
                     /inference="ab initio prediction:Prodigal:2.6"
                     /inference="similar to AA sequence:RefSeq:YP_008433605.1"
                     /codon_start=1
                     /product="putative transcriptional regulator"
                     /protein_id="UoN:PaBG_00285"
                     /translation="MNVKRTAYVLMALAKGHHTLNELMAATTLPKPAITRVIRDHAKK
                     LSVKIATFGAGEDVQYRLEHWGMLDTNWLWPRERELADELGLPHLETHARNTRT"
     gene            complement(237837..238133)
                     /locus_tag="PaBG_00285"
     CDS             complement(238137..238661)
                     /locus_tag="PaBG_00286"
                     /inference="ab initio prediction:Prodigal:2.6"
                     /codon_start=1
                     /product="hypothetical protein"
                     /protein_id="UoN:PaBG_00286"
                     /translation="MSVYAVSHSSKRAFVFSGCSRELVERICTLHNARRPGGAFPPLY
                     SKAIESSSRYGNEVRAIRYANRVANEFRRTMFMCTDLVAIHLGDLHETEGIEYYKIAG
                     CDKLSCDKAEEDQKDFRVGPKWQFIGMCLCLYTGKWKLGELTDIGPQLDTHRNTKNGR
                     RGYRTYKRPQHFDW"
     gene            complement(238137..238661)
                     /locus_tag="PaBG_00286"
     CDS             complement(238708..239547)
                     /locus_tag="PaBG_00287"
                     /inference="ab initio prediction:Prodigal:2.6"
                     /inference="similar to AA sequence:RefSeq:YP_008433607.1"
                     /codon_start=1
                     /product="putative FtsH protease regulator HflK"
                     /protein_id="UoN:PaBG_00287"
                     /translation="MRNNRGHVIVWLIAALAALFVVAQVVIWVFFKHSIIAENGQEVV
                     LVDRPYFWGAEGVRPYTLKSGSRSVEWLTTVGIPVNVLPERIELPFEDLPTKDNYLLD
                     YTTSIQVRVTDARQLIQTKGEKWFDNNLMAPWQSTFRDLAKSYTMSQLLSDATVAADI
                     EKALLQTLNDRAKADGLNVIITDFNMGRGRPNDKVVDQLDETAAEQQRSVTLVAKEAA
                     EIQRKKSEKARAEADKEYADKMGYTAEQSLQVNAIKAYSDACAKSTCVIMAPGAMPNI
                     SVK"
     gene            complement(238708..239547)
                     /locus_tag="PaBG_00287"
     CDS             complement(239565..240224)
                     /locus_tag="PaBG_00288"
                     /inference="ab initio prediction:Prodigal:2.6"
                     /codon_start=1
                     /product="hypothetical protein"
                     /protein_id="UoN:PaBG_00288"
                     /translation="MNPNDPIVHIEREIPRIESMALAIFNRNGPAFQQFLSSQPPADL
                     DIYRLHDLSCVFIRVGCDEKYVNWLADNADIMLDTLGFRVVRYKTEAMANCPPLSVLT
                     DPSYTLVVECLQEDPELKAVLPMPLDYFWGSLHKLEVMEAKLRQALINLGVHPGPETA
                     RIEEGMLSSERSQINDAWSYAMRLDKNIKHLRLQVEQTEKTHRNNKLIHLAKIVEQYF
                     P"
     gene            complement(239565..240224)
                     /locus_tag="PaBG_00288"
     CDS             complement(240221..240631)
                     /locus_tag="PaBG_00289"
                     /inference="ab initio prediction:Prodigal:2.6"
                     /codon_start=1
                     /product="hypothetical protein"
                     /protein_id="UoN:PaBG_00289"
                     /translation="MPLDLTASDLEAYLNIHWLAACAAAGEDWAHLDGVDPFLVESEL
                     PRQIMYHSRTFKRFMPDDAHVRINALGYHRLGSQSMQQEMRMDMAFRVYVMGFAYWHG
                     ASDHDLAFINRRFSDLRWAPIIRGDIKTAIEELL"
     gene            complement(240221..240631)
                     /locus_tag="PaBG_00289"
     CDS             complement(240690..241373)
                     /locus_tag="PaBG_00290"
                     /inference="ab initio prediction:Prodigal:2.6"
                     /codon_start=1
                     /product="hypothetical protein"
                     /protein_id="UoN:PaBG_00290"
                     /translation="MQAIGQGERALADVLKELAETKADEDNKPAALLMVEWFTLFLRC
                     SRLGGSFSVNIQFPSPDLFYSGHSATPAYTQKSNLPKLEFELLTRDMALFREYMDAVY
                     SLTEVCGFTVDHTVDMTVYGDVQGNHTLKFHPITGIIETVLALIRPLYRVDPDTAEKL
                     RTLTNMDPSRLNYVERVLQSLCRELLYYYEGVLSGSRTGFANAGSGWGRRDQERLQAP
                     LPRISSDRF"
     gene            complement(240690..241373)
                     /locus_tag="PaBG_00290"
     CDS             complement(241632..242306)
                     /locus_tag="PaBG_00291"
                     /inference="ab initio prediction:Prodigal:2.6"
                     /codon_start=1
                     /product="hypothetical protein"
                     /protein_id="UoN:PaBG_00291"
                     /translation="MLGVLSNDPQAGGVLARFIDLQYAERVIDEMPETWRSLCAILHD
                     AKSPKAPTYFMNALFTANSATLALLRSSFKNAPIEVAADAAKETLHRLIERFLDVCYE
                     GHSPFTVVAEVDWDAGLLAQGYLVVTVTATSNDTPTRTMPWVYVFDKPRSVLSENKGF
                     DVICDERNNTEASIANHQLNVELVVHDPELANAFRQNQHPWRLESDQSQPPSCRYFGP
                     TKSSDD"
     gene            complement(241632..242306)
                     /locus_tag="PaBG_00291"
     CDS             complement(242300..242599)
                     /locus_tag="PaBG_00292"
                     /inference="ab initio prediction:Prodigal:2.6"
                     /codon_start=1
                     /product="hypothetical protein"
                     /protein_id="UoN:PaBG_00292"
                     /translation="MAEAKYPQLHIHVLQCKCGALIEDRTYLSDEYDTGDGGEIDHTC
                     KCGVYYKRSRNVIAKGGKWRDDLHRTEYPDFTGAKIVAGKPERTVIITPLEKAQC"
     gene            complement(242300..242599)
                     /locus_tag="PaBG_00292"
     CDS             complement(242586..242843)
                     /locus_tag="PaBG_00293"
                     /inference="ab initio prediction:Prodigal:2.6"
                     /codon_start=1
                     /product="hypothetical protein"
                     /protein_id="UoN:PaBG_00293"
                     /translation="MSTRERKSKRPGFHLALKGAYPEGNGGGHIDVVKWDDSWGTGFG
                     IELEGGHRAGVVTDRESLVALRDGLTALLDATAEDEANGGS"
     gene            complement(242586..242843)
                     /locus_tag="PaBG_00293"
     CDS             complement(242848..243651)
                     /locus_tag="PaBG_00294"
                     /inference="ab initio prediction:Prodigal:2.6"
                     /codon_start=1
                     /product="hypothetical protein"
                     /protein_id="UoN:PaBG_00294"
                     /translation="MGDYAHIRGHVTLKEELLTALAPRFTPNEDNDFAPWESLDLPEA
                     ITETEAFRFLCLSSYGDWVPSAMSSAIPGFRNSPYGEEDEAAPRTVLEGRGLDFYACF
                     KDINTQYAFIALLPHIAEDWHVELDWHEFMMFAREPRDGWTEWDSSKDRSVADAEAKV
                     RNAMPYLNALTHILGEEERTARQANHPNVGTVGHIDHGKARGMTPYVIHVDSLGFLPK
                     MDDGRVVVDTSNGWDYAGHPPLKGPGEKQRAKNKAKRKQQAKSRKRNRK"
     gene            complement(242848..243651)
                     /locus_tag="PaBG_00294"
     CDS             complement(243644..243964)
                     /locus_tag="PaBG_00295"
                     /inference="ab initio prediction:Prodigal:2.6"
                     /codon_start=1
                     /product="hypothetical protein"
                     /protein_id="UoN:PaBG_00295"
                     /translation="MFNVGDPALIVKAAHDENLMRGVTLVRCTTDAVVRYGEHTTDNE
                     KRERVWIVRGRLVLSDRFGLNYESEIGAIPEKHLAPLRGPLSVMQDDLIRELTNIRTR
                     KDHG"
     gene            complement(243644..243964)
                     /locus_tag="PaBG_00295"
     CDS             complement(243968..244438)
                     /locus_tag="PaBG_00296"
                     /inference="ab initio prediction:Prodigal:2.6"
                     /codon_start=1
                     /product="hypothetical protein"
                     /protein_id="UoN:PaBG_00296"
                     /translation="MWPRKRENSEAVVNARLREAYHDLISEFHHSKWLSVGVVGDMLH
                     GMSQGDGIDIDHLRDYNAVQYLQLNGFSQSQIQEILDALDEEGDKQGGINVGNVTGIG
                     DDILPNLYQESARLVRAQFAEIETLKAKEAELQETIDAMRDREQAQHLRDSVEG"
     gene            complement(243968..244438)
                     /locus_tag="PaBG_00296"
     CDS             complement(244520..244723)
                     /locus_tag="PaBG_00297"
                     /inference="ab initio prediction:Prodigal:2.6"
                     /codon_start=1
                     /product="hypothetical protein"
                     /protein_id="UoN:PaBG_00297"
                     /translation="MCAITLKAIDWEKWRERFYNSDRSVQMPLGKAFIQDHAPGATKC
                     SELVYMDSNCEAEQLIKERYVQY"
     gene            complement(244520..244723)
                     /locus_tag="PaBG_00297"
     CDS             complement(244727..245029)
                     /locus_tag="PaBG_00298"
                     /inference="ab initio prediction:Prodigal:2.6"
                     /codon_start=1
                     /product="hypothetical protein"
                     /protein_id="UoN:PaBG_00298"
                     /translation="MFATLVITSVGELINHFTAAPHIHTDRGAWLYALFCDRFPIKWS
                     NRGVARIGDAYLRVNEANGWIYVEKHGLTHAFNGSTGVLVNLLRDSFDLAAIVYGD"
     gene            complement(244727..245029)
                     /locus_tag="PaBG_00298"
     CDS             complement(245221..246123)
                     /locus_tag="PaBG_00299"
                     /inference="ab initio prediction:Prodigal:2.6"
                     /codon_start=1
                     /product="hypothetical protein"
                     /protein_id="UoN:PaBG_00299"
                     /translation="MKRTHASLLSSAESLAAKFKQRYPNRQFSVKEQGEFQVGIDIKD
                     SYVQVSLSIQNYAVSMQMGAESVTVTVSQAGPRLAWFFKKEQELRHRQRHARQAMRQH
                     IQKLETAELLFENHTKIVRFDMVGFSGNRRACPAINIAFSEVPDRPFAQIIYNNYHND
                     RRKTAMRHSTYAVQFGGRWYACEKFSEVFALFDDARVLRDLDDAGAADNVQLLKMVDD
                     NTNEQRQGRALIRASDLEVLAPYLLVMEPRNFQLHTGIMRNSIGMEGDEELKSKANLL
                     FYHESEVQFYSCFAHTELAWDGSL"
     gene            complement(245221..246123)
                     /locus_tag="PaBG_00299"
     CDS             complement(246135..246485)
                     /locus_tag="PaBG_00300"
                     /inference="ab initio prediction:Prodigal:2.6"
                     /codon_start=1
                     /product="hypothetical protein"
                     /protein_id="UoN:PaBG_00300"
                     /translation="MEMKYIVVEFESRDANGKHEVPILFANIIAHKGMYDSVSLAYRR
                     YDHNCFVGNVLSAGFVSIDDKGKVTCWGESESLGGVKSRPARDALLISHLQNNWSSTN
                     VNMHHLRDHAPLGT"
     gene            complement(246135..246485)
                     /locus_tag="PaBG_00300"
     CDS             complement(246476..246733)
                     /locus_tag="PaBG_00301"
                     /inference="ab initio prediction:Prodigal:2.6"
                     /codon_start=1
                     /product="hypothetical protein"
                     /protein_id="UoN:PaBG_00301"
                     /translation="MNVYWLFMVLHYLQLSLRSWNFGEQQVRVRYYDNPYGVFGWHVE
                     VRGQGLLFWTCYDGMPYQDRDRAMEVAYELAKRTGGCILWK"
     gene            complement(246476..246733)
                     /locus_tag="PaBG_00301"
     CDS             complement(246737..247153)
                     /locus_tag="PaBG_00302"
                     /inference="ab initio prediction:Prodigal:2.6"
                     /inference="similar to AA sequence:RefSeq:YP_008433620.1"
                     /codon_start=1
                     /product="putative algZ alginate biosynthesis
                     transcriptional factor CDS"
                     /protein_id="UoN:PaBG_00302"
                     /translation="MNNEKSRMPYNSRSADKFVVRLPDGMRERIADVARTHHRSMNSE
                     IIARLARSIEEDEGRVVGVDTQEVKKRTVSWCPEEGEAVFHEELGIGILRRMLVRNGK
                     LCAEICFESRQDIYPMESGGPIRPHILEVSVPTRPE"
                     /standard_name="putative alginate biosynthesis
                     transcriptional factor CDS"
     gene            complement(246737..247153)
                     /locus_tag="PaBG_00302"
     CDS             complement(247196..247573)
                     /locus_tag="PaBG_00303"
                     /inference="ab initio prediction:Prodigal:2.6"
                     /codon_start=1
                     /product="hypothetical protein"
                     /protein_id="UoN:PaBG_00303"
                     /translation="MQQGDCRSVGQMRLDKYAKLHTAAGKAGRDQPMDFWEAGRRGCT
                     IIPRYKKVHKTKVVIATGNRRIDRVAGEGLRAGELVFAKQEEHIHFKQFENRMFRATA
                     VPGAASPNVNTHEGCPCCEANKR"
     gene            complement(247196..247573)
                     /locus_tag="PaBG_00303"
     CDS             complement(247806..248639)
                     /locus_tag="PaBG_00304"
                     /inference="ab initio prediction:Prodigal:2.6"
                     /codon_start=1
                     /product="hypothetical protein"
                     /protein_id="UoN:PaBG_00304"
                     /translation="MRKQTVRDGSIDDPTTLAYDMANSPFNGLKYMHKYASMVSKQDK
                     QLLETIINHMEPLNSAYHYFIFREAEDFDFDQLYLDQKTHKEFLADKLKTFADTHFQC
                     LDIATSWHPLEGLSVAGVLFRTKPGMAPARDEVEAAWTDRQLHTFCNWTVIDNYDEFG
                     GVVMAQPDKRTTFGRKAQELLEQLKGEVQGPSEVNDFFATAFGVFRAMGSAKIDGKRT
                     QLLPARFDHLALGLFMRLPQERLFEVPSGWEQVNQTAFAFAQEMESTYMLRAKANVEE
                     V"
     gene            complement(247806..248639)
                     /locus_tag="PaBG_00304"
     CDS             complement(248632..248937)
                     /locus_tag="PaBG_00305"
                     /inference="ab initio prediction:Prodigal:2.6"
                     /codon_start=1
                     /product="hypothetical protein"
                     /protein_id="UoN:PaBG_00305"
                     /translation="MLTPYAKVERFRKRLEKELKQTELLLDVKVVREGAGYAVKAGNW
                     LFTVDSPHHADYHYTLYRLNGEARHTALEQDTWEAFPEGERDFFRKAIVAMGVLANA"
     gene            complement(248632..248937)
                     /locus_tag="PaBG_00305"
     CDS             complement(248937..249341)
                     /locus_tag="PaBG_00306"
                     /inference="ab initio prediction:Prodigal:2.6"
                     /codon_start=1
                     /product="hypothetical protein"
                     /protein_id="UoN:PaBG_00306"
                     /translation="MAIILDNETLNVIRQALRVGERYGLNQSKKALKALNMRTDLPAQ
                     IQERMDRLSSTESDQYMNQDELNVLQMHKSAIEQGLSSADTWANLREHIEEGKWDIQY
                     QREMDARLGKGERSFVLPRDRKPVKGSDEEAE"
     gene            complement(248937..249341)
                     /locus_tag="PaBG_00306"
     CDS             complement(249347..249784)
                     /locus_tag="PaBG_00307"
                     /inference="ab initio prediction:Prodigal:2.6"
                     /codon_start=1
                     /product="hypothetical protein"
                     /protein_id="UoN:PaBG_00307"
                     /translation="MRRLAFVLLYAISVWATLDVASTLAAKVGIPATPVVILILLALA
                     FCWSCLYINGVLQAMRGRFVMESHHSLLDDIMRAAANRSGDTQITKKEPTIVSELEYK
                     AWVDWFWFRFREVRCFEDNRPVVQFRLALFGYKFPTISFIGRG"
     gene            complement(249347..249784)
                     /locus_tag="PaBG_00307"
     CDS             complement(249788..250354)
                     /locus_tag="PaBG_00308"
                     /inference="ab initio prediction:Prodigal:2.6"
                     /codon_start=1
                     /product="hypothetical protein"
                     /protein_id="UoN:PaBG_00308"
                     /translation="MTNKIQIALMPSLKSEQWGGLEFDLPPKLPGVSCTLATNKASLV
                     PYEYREGDFYFGMVDHPTLDKEVFDYMWTIYGEAKPSNDARAEILLWAKQNIWDRVRE
                     AGYSAAIRILYSDNPKYVHRTVPRLVLVRVFRDSDFQCKGHPELLLGEPIGQHHCPHC
                     MQMEIAGTAHSEVEFPLGRYDLYRASEN"
     gene            complement(249788..250354)
                     /locus_tag="PaBG_00308"
     CDS             complement(250347..250853)
                     /locus_tag="PaBG_00309"
                     /inference="ab initio prediction:Prodigal:2.6"
                     /codon_start=1
                     /product="hypothetical protein"
                     /protein_id="UoN:PaBG_00309"
                     /translation="MSTDVIYPMLTQPHPKGLFAGIELPKADNILISVSGGRHNMVPI
                     RVTRDGNLHYAVFSAPQTMPVTDLVFRVQGSPHERCEGEGKIAKFAMAIRAIADSTGH
                     HTSIRHMKQAEGVPYLFVVLRFYFNRDFECKEHPEFQLGEPTRPYRCPFCNAMLISGM
                     PHIEADHD"
     gene            complement(250347..250853)
                     /locus_tag="PaBG_00309"
     CDS             complement(250850..251242)
                     /locus_tag="PaBG_00310"
                     /inference="ab initio prediction:Prodigal:2.6"
                     /codon_start=1
                     /product="hypothetical protein"
                     /protein_id="UoN:PaBG_00310"
                     /translation="MRRTLPWIVGFASVRPNVVMIEDSEIQLPVLSPDMAIAVVDGIT
                     ESLEPAKVEGNKLYAFVTDEDPEVPTSSIIALRFADSDLELLQAAAADVSELFAAHGY
                     KTQQWYVTSQCSDHMYAFVKVWYKESPK"
     gene            complement(250850..251242)
                     /locus_tag="PaBG_00310"
     CDS             complement(251486..251839)
                     /locus_tag="PaBG_00311"
                     /inference="ab initio prediction:Prodigal:2.6"
                     /codon_start=1
                     /product="hypothetical protein"
                     /protein_id="UoN:PaBG_00311"
                     /translation="MGKVAAFIDNKVNYEVWADGRQLERVLVHPNLLVIPEKGALYQL
                     SVDDASEHLSPRSSDTIGRVLDVQFKQSIVRRIVGPREDEVVDAQMKQSIVVLVEVLH
                     TAEWLGYLQEGPIRH"
     gene            complement(251486..251839)
                     /locus_tag="PaBG_00311"
     CDS             complement(251875..252396)
                     /locus_tag="PaBG_00312"
                     /inference="ab initio prediction:Prodigal:2.6"
                     /codon_start=1
                     /product="hypothetical protein"
                     /protein_id="UoN:PaBG_00312"
                     /translation="MRVILTKTLPFTPVFAGRAVPEQLPVGTVLEIADACGRQIAMVE
                     DHMDGVDVPVSAIYFMTSDPHLKTFVLPNIPNVRIVLRAMLEGLIADCELRGNFMLEG
                     LVALDEVDQDAPIEPAPPTLYGNKFGAFTLVSLRCLSQVPELYEIRLRLVENNKLYVT
                     NTANLVAFAEAFA"
     gene            complement(251875..252396)
                     /locus_tag="PaBG_00312"
     CDS             complement(252398..252910)
                     /locus_tag="PaBG_00313"
                     /inference="ab initio prediction:Prodigal:2.6"
                     /codon_start=1
                     /product="hypothetical protein"
                     /protein_id="UoN:PaBG_00313"
                     /translation="MNDVALIIADTKKFREGMLVRCNECDGGFNIWRGKVASRLSAKE
                     FGDHALVVPSAAEIAEKLKTKATFGVMWDSTSARFRVVGFRFGEATRISVPVFEDRKV
                     IRTRLVTTTRHISIDASTFDLALYKLFAACVKGDLYGYYDKGKVERLYWDAELEQFAT
                     EVTKLKIKEK"
     gene            complement(252398..252910)
                     /locus_tag="PaBG_00313"
     CDS             complement(252907..253422)
                     /locus_tag="PaBG_00314"
                     /inference="ab initio prediction:Prodigal:2.6"
                     /codon_start=1
                     /product="hypothetical protein"
                     /protein_id="UoN:PaBG_00314"
                     /translation="MNLLDALKKPFDSIRMSLSRSSYEDQVVAFLAATLKESNACLLL
                     SDPRQEKMYEAVLRRLKSVDGHLSHSLFGMFPETPWSEVVIIHSGFDPNLLQEVANGD
                     HVQRIIYIAEFGDLGSGKYMDTVIDKRDLRSPSVDVVFAFYTKCSSYTQPPISSEELH
                     AMHCRIGATRQ"
     gene            complement(252907..253422)
                     /locus_tag="PaBG_00314"
     CDS             complement(253388..253993)
                     /locus_tag="PaBG_00315"
                     /inference="ab initio prediction:Prodigal:2.6"
                     /inference="similar to AA sequence:RefSeq:YP_008433633.1"
                     /codon_start=1
                     /product="putative phosphoesterase"
                     /protein_id="UoN:PaBG_00315"
                     /translation="MVEHYFTSDLHFYHDKVCTFNARPWENSENTERLLDLWNSTVRP
                     GDTVYHAGDFSFLRHTEEQRLIDLIEALNGQKVFVLGNHDEDFLWSKVRRAGLSRVQF
                     IGDTYRAKVNGQLIYMCHFPWEIWNRSHYGTWHVHGHCHGNLEARGKRLDVGLDNHPE
                     HRFFTFEEVKAHMDAQEIWAPDHHKPRSTANESAGCPQETV"
     gene            complement(253388..253993)
                     /locus_tag="PaBG_00315"
     CDS             complement(253986..254249)
                     /locus_tag="PaBG_00316"
                     /inference="ab initio prediction:Prodigal:2.6"
                     /codon_start=1
                     /product="hypothetical protein"
                     /protein_id="UoN:PaBG_00316"
                     /translation="MKAKLELIWSLYVTFLKQCVDCTHITLKLWMLVPAPLLQMMGTP
                     PTSFSEFWHRMVLYYAWLFGLLLSSLALLVWWELRQQKGVTHG"
     gene            complement(253986..254249)
                     /locus_tag="PaBG_00316"
     CDS             complement(254249..255067)
                     /locus_tag="PaBG_00317"
                     /inference="ab initio prediction:Prodigal:2.6"
                     /codon_start=1
                     /product="hypothetical protein"
                     /protein_id="UoN:PaBG_00317"
                     /translation="MQSIVQQRGNVTFPEFMGERHHMRAFFKDDGLPSDLARWQSTVD
                     AMLDGVETNGPVYIMVDEGVVKAGTTHRRPRMHLDGFWIPELSKSGVGYAVDPDRLPA
                     DLLALYSQYANGHHGVHRSAGGRHGHRISALGHKPEPYHVPVVAGHRQQGHIPRPSTP
                     RHQPTPGRHATAGWETKPDWITDAQGFPLEGIILASNVQACRALEGEWEGDIGDGGDV
                     SHIDLSHMREHMLAANTVYAGNVTMLHESLPINFDCHRTLVRLNVPGWTPEVLH"
     gene            complement(254249..255067)
                     /locus_tag="PaBG_00317"
     CDS             complement(255200..255721)
                     /locus_tag="PaBG_00318"
                     /inference="ab initio prediction:Prodigal:2.6"
                     /codon_start=1
                     /product="hypothetical protein"
                     /protein_id="UoN:PaBG_00318"
                     /translation="MATQSRALPNLVIAILAAYVLICIRSNSLVPLYKLFSDQVLGLQ
                     FIVASFVSLAILLTAQQWLDKRSLIKAVMSKRKHGKLNRLVTSGINDGCFAYLTQEEK
                     YGVSGKLPPMSVVYVVAVSSDMNRAPTAWVVPKFKGQVVGPELSDLPSLAIEVPIDRL
                     YKHVPAHLIPEIV"
     gene            complement(255200..255721)
                     /locus_tag="PaBG_00318"
     CDS             complement(255721..256644)
                     /locus_tag="PaBG_00319"
                     /inference="ab initio prediction:Prodigal:2.6"
                     /codon_start=1
                     /product="hypothetical protein"
                     /protein_id="UoN:PaBG_00319"
                     /translation="MKTHGYRSRKELDKERSKKEREAGAYQMIRGTSEVVALDNFGPV
                     HDSFYDNLKVSVTYPFGAGNGNLWAIPEQADGYFTSQDGETFQWEFKTAPRAGAMLHI
                     SPTCRSFFDSESVRRAAAGGKSTMTLDLMHELMAEKAVEGFWTQHSVRDVQDRLTATH
                     RELQARKLYAHWMRDPYIAKIVNLPMYDTEMSVDLNQMKNWRGSEEPINSEQIIADMM
                     AAIAELPKKPNVPPPIDNLYPHQRKIMDMLHSNNPVYVVRCAPRRTGMSTLFAAAYGR
                     AWYKRNLLTEKLHSMQGDFRPHKIKVEQGNF"
     gene            complement(255721..256644)
                     /locus_tag="PaBG_00319"
     CDS             complement(256625..257218)
                     /locus_tag="PaBG_00320"
                     /inference="ab initio prediction:Prodigal:2.6"
                     /codon_start=1
                     /product="hypothetical protein"
                     /protein_id="UoN:PaBG_00320"
                     /translation="MQIVQSAIVLPKPSWRQDGHIKPLLKALRIEHSGHPLLSDGAVP
                     EALLRFINDRTTKVWGGVKVQVGDLLRNASEEERAKSVMLHYLVRAHHEDNLVDELMS
                     WSSGDVPKLAVPVSPARPKSMMFCIDKDAECFFWTAPNGRQLLEETLPQSARAFRMAM
                     KPVRPTATDINGILNADDSPVVDRYSRMEKEDEDTRV"
     gene            complement(256625..257218)
                     /locus_tag="PaBG_00320"
     CDS             complement(257246..257797)
                     /locus_tag="PaBG_00321"
                     /inference="ab initio prediction:Prodigal:2.6"
                     /codon_start=1
                     /product="hypothetical protein"
                     /protein_id="UoN:PaBG_00321"
                     /translation="MSSYTEIDMRRITVTDKGCHVRFYSPEKEAMWFPAAKGKERALS
                     EAIRYRNRRERELGLTKKDYGSRRPRARHANSKADTGVFPSIGYKNNRFYADVLGVLN
                     YTDEDGKPKRKQKAVSILKHGYHAAYIMALDARCTMSGLPRPTKVVVPKLTEEQTALL
                     LQHGATKKLLTEKAVVPWTGQKA"
     gene            complement(257246..257797)
                     /locus_tag="PaBG_00321"
     CDS             complement(257849..258130)
                     /locus_tag="PaBG_00322"
                     /inference="ab initio prediction:Prodigal:2.6"
                     /codon_start=1
                     /product="hypothetical protein"
                     /protein_id="UoN:PaBG_00322"
                     /translation="MGAHVWKIMEKQIEVRQLKVANDLKAFLIIGLMPNPGVLGLYMN
                     CVAQISKERDNQEVDLLAFTMKFSEGFPSQETLALAWDEAKAHAAAQAN"
     gene            complement(257849..258130)
                     /locus_tag="PaBG_00322"
ORIGIN      
        1 gtccttgatg aagtccgggt tctgggcgtt ctgttggcag atgatcagcg cctgaaactg
       61 atggtctgtc atctgagact gcgggtactg atacagcagc ttgagttcgt tcacgggcgc
      121 ttcctcacgt taccttggtg cgggaaatac tcagccagtt cttcttcggt gatttcctga
      181 cgcaaggtca ggtacacctt gtaggcgaca gcttcgacat ccgcctcgat gttgtccgca
      241 aacaccaagt tgccgtattg caagatgatg tcgtcggtgt gcgcgttgtg cgccagtgca
      301 acgaggtctg cgccatcagg tccgtacgca tacacgtcga tgtagtcagg gctgccctcg
      361 tagaactgtt ccttgcgaga gccagtgagt tgacgcttgg tcttcaccca ctcatcgaag
      421 tacagcgtcc gatcaggagc acgcgagtcg atagccaatt ggatggcgtc ttccgaggca
      481 atcgcagcgt ccagcggagt gagagtgatc caggcgtcgc gcggacgtgc ttcgccgtga
      541 tgggcgctgc gcacataacg cagataggcc tgatacgcag gctccatgca cagggcagtg
      601 cgcagagcat cagcgtacgg gcagtagacc aaaccgatga cgatacgctc agctcgacca
      661 ccgaaggttt ggccacactc gatcagccag tgggttacgt gttcttcacc gtcgtagtcc
      721 tcgttgcgca tgttgtggta tgcgcgggtg aagttcgggt cggtgatgtc tgcggcgagc
      781 atggagctca gcgggatgcc gctcttgacg tgcagggtct ttgccagttg tcgatgcagg
      841 ttcatactac gttctccagt aggttatggt tcctgtgtcc agttatcagg aaccatgttg
      901 ttgccgggcg cggcagattt agctcaggtc agcattgacc aattcgatga tttgagggat
      961 cagctcggac gcacacacgt tgccgagttc acgctgcatg gcgcgcagcg gattgggtgt
     1021 gccatcttca cgcagagtga acgccagagg agcgtcgcct gccagcttca cggcttcctc
     1081 ggcgtttacg tcactgtgcg aaacgaacag cgtgcgctcc tcgcctccgt cagtgtaggt
     1141 cagtgccaga tttgttgcgc gaggtgccac agttgcgatt acaagacgga ccatcagata
     1201 ctccttacga tgcttgggaa ttgtacgccc tctacccatt gcagaggtac gttgaggttg
     1261 ttgtgatagt agcgagccaa cacgcgctgg aagctgatgt cggcttgtgt gtagtcacgg
     1321 ttgcggccgc caggcacgct gttcagatcg cactgcatac ggcgttgcat gtgcccgtag
     1381 aactcaaaca ccttgcgaac gagcccgtcg cggagcagag tgtctgctgg caggtagtga
     1441 ttaccgcgca ggtactgtac cgtggcgttg actgcggaca cgctaccgaa ggcgctgtag
     1501 ttctccatgt cattgcgctc ggtcaaacgc ggtttgattt cgtgcgtttc gaggatatgc
     1561 tcgaccatga gaccatagcg cagcgcatgg atgatgccct tggcggtcag cttgttctcg
     1621 cgcttgggct ccaggttacg gtgcatctgc gagaaatacg catcgaccat ggcgcgcaga
     1681 tcgatgtacg cggcagccgt agcggaaatg tggtcgatgc aatcgccatg ggcgaggatc
     1741 gaaccgcctg cgaggatttc gtggatgaac gcatcgctgc gcaccagcat gcccatgaac
     1801 ttgcggaagt cgaagccttg cagctcgaaa cgcagtccgc cttcgttcgg gaactccaag
     1861 tcctggcgga aggtatcgtc ggtgttggtg acggtgccca tccaaggctt cttgatgtag
     1921 acgaagcgga tgtcgtagtc actgcggtcg gtactgtaac cccaactgcg actgccagct
     1981 tcccacactg ccatggtcac caggccgtga tcccgctcca gcattgcgat gatgcctttc
     2041 aggcgatcag taagtgagta tttcatcagg cctccaaggc gaagctatcg tcgtctgcgc
     2101 agtcagtgta tgggatgttg tgcgattcca ggtagttgat gataccttcg cgccgagcgg
     2161 atttcagatg acgagccaga tcgtgagcgt tcatcccgtc ccgttcgacg ccactgcgtg
     2221 ctaccatgat ttgactgtcg attgcctgac acagtgccgt gacatccaca ataggcactt
     2281 caactttggg actctcgccc acgacgtgca ggcagttgag cgcaatcggt ccaagatact
     2341 tgcgcttgag ttcgcggatg cggtcattgt tgcgaatgac gttgaggccg gaagcatagc
     2401 cgccagaggc gctgctgagt gtcagcttct ccagttcggc ccacggacac acaggaacgg
     2461 cagcttcctt gtccgctgtc agataccaca catgcggatt gtttggtgcc gggaacgcag
     2521 cccacatacg aacaccgccg tggttggtgt agcgataaga gctggactgg atgccgagtt
     2581 cttcggcagt gtagatacga accggtgttc cagaaacgat tttggtcatg gccttgcctt
     2641 atccgaaggg gttggtctta cgttctacca ggatgccgta cttgtccagt cgctcgtaca
     2701 acaggtcgag ttcctctggc tgcaactggc tcatcaggtt ctccagtacc ttgcgccatt
     2761 gctcgaccag aactttcggt atctgctgta tcttgccgaa gcgatccggc gcgtagatcg
     2821 cttccacagt gtcagcgata aactcgatgg tctgccggcg caaacgcatc gggtcggtat
     2881 cggaccagtg ttcgatgacg tgaggcatca gcaattgcgg aagaccgtgg tggccaatct
     2941 gcgaatgctc tcggtgtgcc cacatcatct tggtaatgct gtcgatgttg tcgcgcacga
     3001 catccagcgc ggacatcacc tcgcccgcct tgtcgtacag cccgtcgtgt gcagtttgca
     3061 ccaactcttt ggcggcagcc aagcctgcag cacgcacggt gtccagccct tctgcacgaa
     3121 agcggtgatc ggcgtaggct ttggcgagac gcgagactac ttcctcgaag gagctgatcg
     3181 gcagcacgta gccgttgacc tcgatcttca ccgacatgga cttaacatcg tacccgggca
     3241 ccttgacaac tttctcgatg aactcgtcgc cactgtgcaa caacaaccaa gccagtacac
     3301 tttggcggtt acgctcggct gcatggaagt caaactgttc agtgttgctc atacgggttc
     3361 tccagagcac ggcgcagctc gacactgcgg atgggttctt ggtcagcgac cgctgctgtg
     3421 attgccatgc agatggcgtg catttcggtg tagtagccgc tggtatcgac cttgacggta
     3481 aactcaccac caccaagccc gaagcgcatg ccgatgactt caacggaaca cgggttcacc
     3541 ttgaggtcgt aacgcttcgc agccagcagc atcatcgcct gctggatatt gttcgcagga
     3601 tcaaactcca gcgtcaatcg gatgctgcga tcaacgctca tcgggtcgat gtacgtcgcc
     3661 atccaacggc cagagttggg tatcccaggt tgcagcgggt cgggcttcca cacaatcggc
     3721 aagccaacag ccttagctgc gcgttccacc atacgcttgt attgactgtg catcacttca
     3781 ccccaggctt cttgtcttcg atggaagtcc actcaaacca cacctcgtac tcgccaggtt
     3841 cgttcaacca gtaactgagt tcgaggccgg tgatatggcc gagttcgttg gtctcgttct
     3901 gcaggtgtgt gaccgcaccc cagctgccgt cttcccgttc gcgcttgagt tcgctgatcg
     3961 gacagcctgg aatcatcttg ccatcgacgt tcttgaggat gctgacctgc gttttccacg
     4021 ggtcgcattc tttcgggtac ggcacctgaa cagtggcagg cacgtcgatc ttgaacgcgc
     4081 tagagatacg gcgctgcacc tcgtacacag gcttgcagga cataaccacg gcaggcgcag
     4141 tgatcagtgt gtgcgtacgg cgatcggtgc gaacgtaacg cgcataaccg ccgtaagttg
     4201 acgccagatg acgcggacat gcttcgttgc gctcaaactc gaagatggtc ggacctaggg
     4261 catactcctt aggccaggta taaccgccgt tgtacccgaa gctaacgcca atcaacaggt
     4321 agtctttgtg gcgttggtct acgctcatgg cgctgtgcgg aataatcaaa ctcatctgca
     4381 aactccttat ccttaccaat aggtgtaacc actatgccat agagaacttg cgctctcgca
     4441 cgtccagttt agcataactg caatcagtag tctacggcga tagcggttat gtttattgct
     4501 gaggtttctc tcgcaccgac tcgacggtga agcgcaggtt gccttgcagc gacataacca
     4561 gcaggcgaat caaatcggca gtgtacccga gccgccgatg ggcgttgttc aatgcgtttg
     4621 aaacgatgtt ggtttccgtc gtggaaatct ctgccagcac tttgccgatg gagttgcgcg
     4681 cctgcgttgc aaagatcgtg acctgcatcg ccagcgcttg atacagtgtt gcctgttgcc
     4741 tgacatcgaa ctcgatctgg ataggcaagc gatcttgcca accgttgtca acaatggcgt
     4801 gcagtcggcg aacagcacgt ccggttgggc agtttccgag tacaccatac tggccaatta
     4861 gcggctgcaa gatgtctaca gcccaagcgc gatgtattag gcactcttgt acagcctgac
     4921 cggcctgatc aattactttg aagttgaggt tcattgcctt ctcctgcgtc gctccagtaa
     4981 tacgccatga tcgaagtaac agttcgtccg acctcgcgtt gcgcttgctg gtcgaccgtt
     5041 ggcagcttgt tccaccagtt catggcagca cgcatacggt ctacggttga cgtgcatttg
     5101 gcgttcctag ctcgatgagc agccagccta tcgaaccatt ctttctctgt catctgttcc
     5161 ataactgcaa tcagtcgtcc acagtggata agaaaaaggc ggtgggaccg ctagatcgca
     5221 ccgccttggt ttagttgctg acccgattga tcagccgatt gaaaagctgc gcctcacgtt
     5281 cgtgagccag gtgcagcctc tccatggtag cctgcacgtc tgcaaaagag acgttgccga
     5341 gaatgacacg cgcctcttgg cagtgagtct cgatgaaccg cagtttgttt tgcaccacgt
     5401 tgtgcctgcc gccgagttct tggttctcca gctccttcgc aaccatacta cgggcggcat
     5461 cgatttcgtt caatagctgc atggtcgcgg caagcgcctt ggtgtactgc ttgatgtctt
     5521 cctgtcggta cgcatagagc tccgacgtga aggtctgtgc cgtggtgagg gtgtcgtggc
     5581 acatgctctt tgtttgatca aacagcgcca gagattcgtt gcgtgccgcg cgcaatgcgt
     5641 tcttggcaat gcgcagcttg ttgtgcagca cggtcaggta gatcgcaccg ccaacagcca
     5701 ggatgagtgt gatgaagttg gcccaggaga agctcataga tagtcaccgt actgttttca
     5761 gtagttcaca gtttcttgta cgcctgcggg tcttcgcgtg ttgggtcgat cacgtacccg
     5821 tgcttgatgc accactgctg caacggaggg taccgcacct cttcgatgcg cacaccgtcg
     5881 tagccgtgtt ctttagccaa gcgctcgatt gctatgacca gttctttgaa atagcccttg
     5941 cccttgtcgg cttcgcgggt caggtaaaca tggctgatgc cgacagccca cttccactgt
     6001 cgcgtttcaa catccagatg gtactcgcca gcacgaaggt aaatgtggat gttgtgatct
     6061 tcaaaccaaa gggaccgcgt gtggcttgcg gtcctttgag tttcgatgaa ttggcgaatt
     6121 gcctccatca tatgcggatg acctcaggtt cgatgtcgaa gttgtcgcgc acatactgaa
     6181 cacccatgcc tttcgacact tccatgctca gcatctgcgg acttccgtcg tacggaaaca
     6241 cggcgagagg caggtccgtt tcgagccgca caagatcggt accgtgctgc tcgatgacga
     6301 ggactcgcgt gatcttgaag ggcgcgtttg cacccttccg atcttttcta cccatacgct
     6361 ctccttagct accggcaggc agcgctgcgc gatacagggt cggacccttg gcgccgtctt
     6421 tgcccaggtt ggtcaggccg gacgacggct ctttcgctgc cttggcgaac aggccggcgt
     6481 acttggtgac ttctttcgtc tcggcactcg cgagcggctc gaagccttcg atcaggtcct
     6541 tgaaagtgaa cttgccttcg cgcacgcgag ccagcgccag cagttgctcg acggtctgct
     6601 gctgctcgga cttcggagct tccgccacag tggtcttcac aggagccagc gtcgggtcag
     6661 tagtcagcag gaactcgttg aagcgttcgg ccaggtgctg gttgaagtca cggccgagtt
     6721 cttcggcttc ttctgcggtt ttgatgattg cacgatcttc gacgatcagg agaatgaatg
     6781 ccatgatgct ttcctttttc agagtttgtg gaacagtgcc attaggcgat ccagttcgca
     6841 gctttgcggc tgcggtttct ggggttgctg tacaacaggc ttcgcagcct gtttgggttg
     6901 aatcggtgtt gcaggtttct gttgcatttt atttccatgc ggtaaaagcg atggggcgat
     6961 cccatcgctt gtttacacta cagcaatggc gtcactccat acgatccaga atgtagaccg
     7021 tcttacccgt cttggaagtc acacgcacgc gcacctgctg gttggtatgc ccgatgaagt
     7081 gcagaccagc cgcctcctgc tcatcgacgt gcgtgagctg accgtcgttg ctgtacgctt
     7141 cgatggtgga gcggatttcg tgcagttcgt ggcgcaggtc ttcggcgaag atggccaagc
     7201 ccgcatccga ggtgtcttgt gcaccgtcga gcacgaacag cacgccgttc ttcgggaagc
     7261 cctgcggatc attccactcc cagggcatct tggcaatgcc gacgacctcg ttgaagtcgc
     7321 tttcgagcag accgaagtgt cgcccgaact gacccttggt gtgaacgtag aagctcacag
     7381 ggttgcgagc atcttcgcgg tcccagcgca caagcggcgg cgcgtccttg ttgacggcag
     7441 tcaccatggc acccagtgca tggcgagagg agccgatgta gacttccatc ttgagggcat
     7501 caggcagaac ggtacgggca aacttcgccc aagtgatttc accacctttg atcgtcggca
     7561 gctctttcgc ctgagtgcgc ttctcatcct tcgtcaccag atgaccgaac acaccgtcct
     7621 tgggtttgct ttgtgcaact gccttcggcg tccagagagt ttgaatctcg gacataccgg
     7681 cccagcgccg ctccagtgcc agctccagat tcaactggga aatcagcact tcggcgcggc
     7741 tcacattgcc ggcagtgggt gcagccgtcg gccgcatgta cttgtcagga gccgtacgct
     7801 cgttgaagtc ggcaatcgca gcttcaacgc tttcaccgcc gatcaggtcg tccagcagtt
     7861 tacccagaac ggtcgtccgc ggcgaacata gcgcactgtt ggccgaggcc acgatgcgcc
     7921 acagcacgtt cgtacggcgc gacttgactt tgcttgcgtt ggcgatcttg ttcttggctt
     7981 cgatcaggaa ctggatcgtc ggcagaaact cctgatggcg attcagcttc tcggtcttga
     8041 gcagatgttc tacctgctcc aagtacacca tgtcgtactc gctgagcgca cgcttgaggg
     8101 tcttgaagtc ctcgccttta gaggcttcca tagccatggc cgtagtgaga ctacctttcg
     8161 gcatctgcac gttgccgcca tcgaggatga tgccgaagtg cgggaagcca ttcgtttcga
     8221 tgtgacccag agtagcgtac tcgctgtatg cgacgcccgt gacttgcgca cccttgagtc
     8281 gcgtctccag atgatggatc gcgtcctggt agtcgtcagt cgcctcgtct gcatcccaga
     8341 acgctgggac cagatcaccg gcgggtgtga tgaacaccag attgccccac tggcgcatga
     8401 actcgcggca ggcggtgcag tcgtgctctt tgcgcagctc cggcgtatcg aacgtctcca
     8461 gatagccgct gctcaggtgc ttgacgtgac caacgcggaa caggttaggg ccgtacttcg
     8521 ccatcttggc gtggaaggcc gcgtgcaggt tggtcgccgt ttcgcggaag gtgtcgatgc
     8581 tgtgttgcga cggtgtcttc gatttcatgt tcttctctct ttttcagtag atagcacgac
     8641 tgttcacagt ttcaattgtt cgttgccgcg aatatggtcg ggcgctttca gcatctggtc
     8701 atacagcaga ccaagcagat cgcctgtgta tatcggcggc agatcacgca acaggtctat
     8761 ggcggcactg caataagcaa tgcgctcccg ttctcgatgc ttggccgctg gcttatagca
     8821 ctcgacatca ttgaaggcat ggccggcaag cgtcacgata gccgtggcat gaaatgtgtg
     8881 gctggttggg atgaacttgc gcagctcttc cttgctcggc gtgtggcaga tgctcatgcc
     8941 gttgtgccta ccgatgacaa gcgcgaagtg gtcggcggtt gccgcatctt tgcctacgcg
     9001 gacctgtgtc agataacgcc gcagatcgtg tgcgccgcga gtggagttga agttgtcgaa
     9061 cgtcgaaaag aacaaaacgg taagcaggtt cattgttcga tcctctccag cgcgtcgttg
     9121 acaaaacgga tggcgcgctc ctcgccaaac gcttcgatca gacgctcttt gtcaaacgag
     9181 tctgcgggga cctcttcaac gccaaccttg gcggccttgg catcttcggg aacgcgcatg
     9241 atggtgaacg tgtcctggac gaagctgctg ttgacctttc gcagcgccgc agtacaggta
     9301 gccgtcgcca gttcagcttg cgccagagcc attcgctcat cgacggaagt aacgaatagc
     9361 tccagcttga tcttgtagat gttcggaccc attagcgcag cctcatatcg ttggtaaagg
     9421 taaactcgct gtcgttcagg cagcgaaact cgatcagttt ccacagcggc ttggcaatac
     9481 tggcagaaga ctgcaccagc tcatcgggat tggcgtatcc ggaaggacct gggtcgaaac
     9541 tttcaccgaa agtgccgtct tcgagattca gccagacaag tttgctgggt tgggcgtcga
     9601 aagctgccag catttcccgt gcatcctcga cggccttgac gaactcgggc ttgaagccga
     9661 tgcgcgaatc gttcgggtcg ttgctcacgt cggcagggaa cagagccagc acggcgcgca
     9721 gagcttcgac cggattggcg accttacgcg ccactgcgtg ctttgccagg tagttgcgat
     9781 actcagcgaa cgccagcttt tcatcggcat ggaagcgttc agcttcttgg ctgaatagcg
     9841 gtaagtccag cagggcgcac accagttcgc tccaactgag gccaccacgg cgcgccagca
     9901 tatcggctgt ctggttgtgg ttcttctcaa ggcgcttttc aaccttgaga acgagttcga
     9961 acggtacggc ctggttggta gtcagcgccg actggatcgg aaaagtgcgg cgaacaggct
    10021 cggctggttg cttctgctct ccgttctgcc atgcttcgat ctgcgccttg agctgttctt
    10081 tcttgactgc acactcctcg cgtagtttgg cggcaggccg ctccacacgc ccggtgagtt
    10141 caaagcagtc cacgtcctcg tattcggagt agagttcgta ccacagcgac aaacgacgta
    10201 cggtcagtat cactgtacgg tcttgggccg tcagggagtc tagcgtttgc ttcaactcag
    10261 gcgcacagcg acgcatggac tctaccagag tgtggcgatt ttcattcacc acggacagca
    10321 accaatcagg cactggacgg ttcagtcggg tcagcacttc gttgagtaaa tgggcggcga
    10381 cactatacgg cggcattctc attgatcact tcctcgatgt tagtggtttc cgatgggcac
    10441 tgtcgccaat gcccaaacga aacgactagc gcgcggcaga acggcagtag ctgtccgcga
    10501 tttcatcggc ggcagcgttt actttgttgt tcttggcgta ccaggcagct agctccggat
    10561 cagctttgaa cacttcggca cgcttggtgt tacgcatctg gttgagtgcg tcgagcagtt
    10621 ccttctctgc acgctcaccg gaggcgcgct cgcctgcgac gatttctttg gcatacgccg
    10681 gcaccgactt gcccaggcga gttttcaggt tgatcaggtg ttgtgcggct tctttactca
    10741 tgggtgcgtc cctctacgcg gttggttgct tcgacgaagg cctctttcag gccgcagccg
    10801 gttgttgctc tgtaccactt aatccaatcg acatttggtc gaccgtttgc tgcacgcagc
    10861 gcaggctcag gtcctgcgtt ctcggcctct tcccgacgac gagcagcctc acgttcacgg
    10921 tgaagtttaa agttagcgct cgccgcctcg tggtggaagt caatgcacag cttcgccact
    10981 tcgacggagg gtacttccgc cacaggagta ttctccaaat agacgcgcag ttggtcctct
    11041 gctttgatgt tgaagcctcg gtagtgcacc agggtgtact cagtcaactt ttgcctccga
    11101 gcaattgtgc cagcatttgc attgggtgct gtttgtccca gccgaccttg ttgcgaatct
    11161 ccatggactc gacaaggtct atggcttgta cgtgatcggc gagttgcatt cggtagacgc
    11221 tttcgctttc accttctact ggctcgcgga acttgtggcg acgcgcagca cccacaaggc
    11281 tatccatgtc agggaagtcg cgaggcatca gtcgtcgtcc tcgcggtagc cgtcggcaat
    11341 cttctcggcc agctccggat agagtttgaa gatttcgtcc ttgcgcgcgt tgagctcctt
    11401 gatttcgcgg ctcagacgct tgctgacctt catatcgccg tagcgacctg ccaacttctc
    11461 gctgaccttc tggtcctgca gaagctcagc cagcttctgg ttgatgtctt gcagttcagt
    11521 caccgccacg gcttcgtcaa ccaaaccagc ataatggacg agctgctgcc agtcgtagcc
    11581 cagtttcttg agcatgccgc ggaagctgac tcgcggatcg gtgcttggtc cgtctgcgtg
    11641 agccttgcgc ggctttctcg gcagttggcg cagctccaag aacggagcga ccagaaggcg
    11701 cagttgatcc gcggtcagag gcgaaacgtg cggctggagc agcttctcca tggcatccag
    11761 cacttcgccc atgtcctcgc tgttcatata cgggtgcagc agatcggcaa actcgctgcg
    11821 cagaatcaaa atggttttct gcgtggtcat tgcgcattct ccttgttata gctcggcaga
    11881 ctggccaggt cttcgccggt gatgaattgg tagaactcgc ggctgggcaa cacacctgct
    11941 ttcaggtaag tggaatagcc agcaggccag cgccagtcgc ggaagaagaa ctcagttgag
    12001 ccgttagctt cgccagtcca acgatgttga ctccagccgc ggtaacgatt caccagcgcc
    12061 agatgttcaa cttcggcgag acgcagcaga aacttaccct tggcaacctt atcgtagccg
    12121 cgcgctgtgg tgactacagg gaacggcagc gtgtcgtccc gagtgaagtt tacgttctgg
    12181 cgccagaagc cagcgcgctt gccttcccag ttgagcaagc ggccattgtc gttgataacg
    12241 tccatggcct gcttaccttt aggtgcctta cccttcttga agaagaacgc gggcttcacc
    12301 ttggtctgga gttctttcgg acgcgggtcc ttggacggac gcgctttgat ttcggcgttc
    12361 agggctttaa cgtcctgctg cggcttgatc agcagttgaa gcaccttata ctcgtccaag
    12421 cgcaagccgc cgcgctgcaa acatttgaca ccccacgcat cggtgaggac cacgtcgttg
    12481 acttcaccca acacctcgca ctcgcagagt gtcgtcttgc ccttcacctc ggtttcccac
    12541 agcgccgtca acgggtccat ttctccagtt ggggaataca cggcgtgtgt gcagcccttc
    12601 gggagtttcg ggattttgcc acgcagcgca ccgtgcagca tacgcatcag cgcaggcatg
    12661 ttgatgatgt ggaatttcgg ctcttggact ttcttggcag tcttgacgcc catgttcgtt
    12721 aacctcatct atgattgtca ccattgagca aactggtagt ggttgctctc gcactaccag
    12781 tttaacacaa ccgcgattcg acgtataccc agttagtggt tatatccgta gcttaggtat
    12841 tcgccctacg gatgatcagg ctgccacgtt cgcggatcgt acggtagcag gcacgttgta
    12901 tcgtggcgtg cagacggccg aggctaaatt cggcgttgca ctcgatgctg gcgcagatgt
    12961 cctcgcccag gagtttgtca ccgagcatgg tgcgcaactc gaaactcagg cgacggttga
    13021 cgttactgga cgactcgatt accacggagt acagctccag aacttcgcgc agtttgaact
    13081 cgacaaccag gttctcgccg ccggcggtat catccgcgaa ctggtgcagc tcgggaatca
    13141 gatcacgcag atggctggaa ctgaacatcg gcaccacgta cgggcgcagc gcgtgtgcga
    13201 gcttggacag gttactcgcc tccatcgcag cgacagagtg cgggcgcttg tcgtgcaggc
    13261 ccttgaagca aaattcgatc tggctcatgt tctctcctag acgaccattc tgaggtcggg
    13321 tgtgcgatat tcgcggatga tcaacgactt gccgccttca aggaagtggt gtaggctacg
    13381 caacaccata cccaaaacca gcagttcttc gtactcggca ctttcgacaa aatcaaccac
    13441 gctgttcttg tcgatggcct tggttttcag aagttggctt gcatcgtagg caagcgtatc
    13501 gcacagatca tgcagcgcca tctgtacggc gtagaacaag gagagcacac cgcggcgacc
    13561 cagctggacg cactcgaccg ggcgtccagt gtactcgttg atgcggcaaa ccgcttcgag
    13621 cttgcgacga atgccggagt acggcagctt cttcacgtac ggcttaatcg ctgtagccag
    13681 cagttcgagg tcggcagggt agaacgtgtt tacgtcaacc aagccgtttt tggacttggc
    13741 agaaaacttc accgtgtgcg acattcagtc ctccaggctc acatgaacgg tgactaggaa
    13801 atacacgccc gacgtaggta caggttgtgt cgggtcttct gccatgagtt cgattactgg
    13861 atggtagcga acgagctgag ctccgatacg cttctcctcc tcatcgatct ggcgactgat
    13921 cttcatgtac gcctcggcca acccttcgtt tacttcacac gggatgccga gcagctttgg
    13981 cacgccgcca tccatgacaa caccccattc gatgtttggg gtatacgctg ctgcgtgaaa
    14041 ttctgttttg tagtggggtt gttcgtattc catgttcact ccttacatac tgcgcgtgtt
    14101 ttatacaaca cccaattctt tgaggcgttc ttctaccagc tcactggcga tggcttcgat
    14161 acgttcgcgg cgcttggtct tcttgatctt cttcaacgcc ttcacgcggc gcttcatcag
    14221 gcggtcatgc gccatcatac cgatgaccca acccacaccg gaacctacgg cagtgaaagc
    14281 gataacggca ggctcgccgg tacgcgccag catcagcata accagacctt caaacgccgt
    14341 catcatggcg ccacagaaga acgccagctt cttgtgcccg cccgccacgt tcttgttctg
    14401 gaagccacgc agaaacgtgg ttgcaaacat tgcagcgaac gccaaaccga agacagccag
    14461 cttgtcgaaa ggtatcagtg cgggtagggt ttccatgttc gtatacctag agtttgcgat
    14521 agaccttgta ggtgtccttg tacacgcctg tgtactcggc cagtacagtt cgtctggcga
    14581 tcagcagtgc cagtacctgc ccgtagttgc gacgctgctt cgggtcgcgc ttgtgtacag
    14641 agtccatcgt atcgagtacg gtgaacgtgg caccagacgc tatgcccttc atgttgccga
    14701 ggatgatttc cttatggctg ggtagcgact tgtcgtactc cgcctgaaag tgggcgtaga
    14761 ggacgtttga cacgaagaca tcgggcgtta tctcgtcttt ggccgcagcg ccttcgacct
    14821 gtcgcatcaa atgcggatgg agcttgatca ttctttcggc tcctgctttt cggcacgcca
    14881 cgattcgcgt attgccaacg ccttgtgcag ctcatacgca ggcttcaacg cgaagtagcc
    14941 gagaattgcg aagaagacga cgatgccgag atagacccaa tcaccgttgt ggacaatctc
    15001 caagatggct cgcgccaaca tcagcgcaat ggccagacca gcaattggcc agaccagatg
    15061 gaacacaccg gccgggtgct tcttccagtt gaagacttga tcgaagaatt tcatttcccc
    15121 tccttcgctt ggcgttcttg gtaccattct ggtttggcaa agcggtcgga gaacgagtag
    15181 ctgtcctcag gatcgccgcc catgtcgatg ttgagagcat ccggccacag cttgaggagt
    15241 tgctccttgc tttcgacgta agcgatcagg atggaaccct cggcgctgta accactgcac
    15301 cagtacgggt gatcgatcgg ccaggtgacc ggacgatagt catcttccgg caccgtgaag
    15361 cgggcgcgat atacaggctt gccgttgtac gtcttttcgg tgtgcattca aattctccac
    15421 gcgcccgtta gaaaggcgct gcctcgggtg aggtcattag tttcatcagg ctcggactcg
    15481 acttagccag cgtgctcatt tcgatgtccc acttgccgcc ctttttgatg cgcatgatgc
    15541 ccaactgaaa gcccagctca tcagcatgga actccacgaa gtcgccttcg tttgcgtagt
    15601 tcattgcgag ctgcaccatg cgcggtagag ctgtatcgaa gtacgcgaac cgtcgcgtca
    15661 ggatcaggtc cttggacaag ccgcgataca ttgtggcgac tacgcgcctt ctgtgtttta
    15721 cttccatcaa gggttctcca ctttccagcg caagaagtgt tctgggcgat gatacattgt
    15781 gttgccaccg cccgtagatc ggatcaggat tcctgcggcc ttgccgtcat ccacgaagaa
    15841 cacagagtct gtgtcgggct tggtcagacg gacaggacga cgcacaaaca ccaactgata
    15901 ctctgccgtg ggtcccatct gctttttcat ggagcgtgcc atgacttgca caccaaccag
    15961 atacagaaga acgggagaaa caacggcacc agccacgaag ccaatgagga ggctcattag
    16021 tccatcaact cccgtgcttt gcgagcctcg tgctcgaagt tggcctcgat ggcgtccagc
    16081 acgtcgtaga tgtacggggc cagatactgg tcgaccttgt ccatggcttt ctcggccttg
    16141 aaccacttgc gctcacgctt ttccatttcc ggccagtcgt cagcgtcttt gacgtactgc
    16201 atggcgtaca tggtgacttc ttgcatctgg ccattcttga cgtaacggta gctgccgagc
    16261 ttctggccaa catcgccgag gacgccggcc tcttcgtaga cttctttcgc cgcgctggcg
    16321 cgctcagtca gattgatttc gacaccgccc ttggggaaca cccattcttt gccgttgctg
    16381 gaagtgacca gcagaatttc aatcttgttg gagtcagtga tacggaaaac cacacagccg
    16441 gaagatttac gagtacgcat gtttgaaact ccaattagtt gtcgtagtct tcgatgtcat
    16501 cacgatcatc gattgggcga acgagtttga tggtgattgg ttgggtgttt tcgtcgattt
    16561 ccaacacatt gcccactagg cgagggaacc cacggttggt ctcggtatcg actttaccgt
    16621 ttgcgatctg ccaggcgcgg tagcgggctt ggagtgcgtt gaactcagcc tcttcctcgg
    16681 gagactcaaa gataggacct ccgaactccc aggcttccgt gtcatcgaac gggtcgccat
    16741 tctcctcgtc ctcttccgag aagaggtagt caattgggtc tccgtcctcc tctttgtctt
    16801 cttcgtccgt ggcaaactca ttttcgtagg cacgcaccga atgcagctcg ttgatgtaag
    16861 cgtggtagta tgcctcagcc cgagctttct cgttctcgat gcgcttacct tggtagtgga
    16921 ttgcaaactg ctgggctacc gccataacgc agagcgtagg aatcaggaag tagccagagt
    16981 tctcaaacag tgcgatcaga aattccatgt cgtttcctta ttcgggcata accacgagtt
    17041 tgtttggtgc agacatacgc aggcgcgcaa ccggtacgac taggccattg tcgagacgca
    17101 cagagcgctc accacttcgg cggacaacac ccaccacagt gtgtttcgag tagcgcgacg
    17161 tgtacacatt gcatttcatc agggtgcttt tcgtcagctt gccttcgatg actgtttcga
    17221 tagccttgtg gacatcttcg ttgcgcttac ggcgatcagt cttggactcg cgcttgacgg
    17281 tttggctgcg atcctttttc tcgcgctcct tctcgaccac tttggtgacg accttggcct
    17341 cgaccgtctt ggtgcctgcc agttctttgc ggcggtcgct gcgccatttg agcagctcct
    17401 tggcggacac gtcctcgtct tcaaactccg acaggtcgag gtcagtgtta cgacgaaccc
    17461 ggtaaaggag attcgttgca gcaaccagca tacgttccag ctctttaacc ttgctcatga
    17521 tcgttcctcg ctagtttgtc cagctcaatg tgggcacgtt gagcgatttc ccgatgttcg
    17581 gcagcccact tggccaagtc atcggacggt cctaattctt tagccacagc ctcaaacgaa
    17641 tcagccaggc gactgtggta ggatgcagtt tcgatcaacc tgcgtttacg ccactgttgg
    17701 aaaagtttgc gcaggttcac gattgcaccg tggtcgtcca gaccttgtgt ccggtagtgc
    17761 tgtcgtatac atcccacccg acagggttga cttcgagcaa cttttgggcg caggttatcg
    17821 cgaggctcag actatcaaac tccgcgacgt ccagatcgta acccgcgcga ctcagcgagg
    17881 gtccgcgata gccttgctcg gaaaacacac gactactttt gagcacacag taccgcttca
    17941 ttatacaggc cctcgtttct gcgggtttca taaatttcgt ggtcgtaccg tttaacttcc
    18001 agtaccttga ccttgtagtc tttcgcaccg tgcatccaag agcgatcttt acctaagtcg
    18061 aacttgcggt gtacccgata gttgctgctg ccgcgacgat tcgcatacgc gcccataatg
    18121 gaaagagctt ctgtcagaaa gtttgcgcgg acgtggccta cgaaaaagta ctcctcgccg
    18181 tctatcgtgg agatgaactc tattctgaaa agcgacagga tttgctgggc agtgctcaag
    18241 ctgcgggctt ttggtgtggc actgcgaatg ctgcggcgat tcaggtcttt tccaaagagc
    18301 atcgtgttat tccttatggc atgttcggta caatcccact agccactcgt tggaatggct
    18361 aggctgattt atcctacttc aattcaaacg gcttcggcag ggtggagagc aagacgtcct
    18421 cgagagttag cggcacgtag tcactcataa acccgtcacg cccatgcaag gcatcgttca
    18481 cgatcttgta ggcgtcgctg cctgcgagta cgtgctgacc gcgtgcattc tcgttgatga
    18541 ccttcaccac ggtctggctg gtgtccgccg gcaccacagt gtggatcgag tagccttgac
    18601 tgcggagttc gtcggcttca cgggccatcc gcaggcgacc tacgatgaag cgcaattcat
    18661 ccgcagcttg gcgctgcatg atacgatcgg cgacttgagt gccgaatttg gtgagcgcga
    18721 agttgtactc gtctcgggta aggcgcatga taacctcctt atgtgttcgg ttcattcacg
    18781 ctgcccactc ctcgaatggg cagaaagaat tatccgtcag caaactcctc acggtccgca
    18841 gcacggttgc ggtcgcggca ggtcgtacac aactcgtaca gtcggcagtt cccctcggta
    18901 gggtcacgat actgcacgcg cttgtctacg cggagtttgc acttgtcgca gtgcccaggg
    18961 ttgttcaccc gcaggtagta gtgctcactc ttaccttgtt cgtcgaacac aggcagcggg
    19021 tactggtcac cgtcgtcgtg gtgcgtggtg atataaggct cacccagcga cggattcacc
    19081 acgcggtagt attgcgcacg tggcaagcct ttcggtgtca cccagagcac gcccggcttc
    19141 tcggcgtacg ggtcaatctc cgcctctgta tcaaccagct cctcgatcgg gagcgggttg
    19201 ttatcggcaa acgtgaagat cggaatccac tcgtctgtct cgtagcgata cttccagagg
    19261 ctgtcagcca tgcccggcac ttcgagaagc tgcgcttcgg tgcagtgcga gttctggatg
    19321 acctggcgcg tatcgttggc catgaagccc aggtgcgggc tgtcgcgcag ttccagctct
    19381 acgaaaatct ggcgcagtgt atacacgtgg ccggacttgg ggtagttttt catgtgattc
    19441 tcctagctca tctagttgat tggttacttg ccgatgttga tgctgcgttc ctcgaagatt
    19501 atctcggtca tcccgtgatg cagcgagggg ccgaagaagt tcatgaactc ccacatcggc
    19561 atttccatgc gcccgtcgtt gtcagtaacg atctggcgcg gttgaagttt ggtgccttgc
    19621 acttcggcac gcgccagggt cttgaacagg cggcgaccat cttgcgttag tttgaacatc
    19681 accgcactgt tcagcgaaac gacacgcgac ggtgtgatcg tggtgcgcaa ctgcgggacg
    19741 cgaatctcca cgtcgtgcgg gatgaccacc cagcgttcgc agaagcactg gaagggctcg
    19801 ccgatgcggt gcccgtcact gcccatagac atcacggtgt tgcagtgcgg gcagcggaag
    19861 ttgatactgg ttgcagcgat ttcggtgatc ggacgaatat ctttcatggt cgtctcctta
    19921 ctcgccacga cgatggcgag tgtgcagtgc aacgagcagg tcatctacca gttcgccaac
    19981 gtcgtcttgg atatacgcac gcaggtcacg aacttttgca gccacggtaa cagcatccga
    20041 attttcaagg atgcgcttga acgaaaggct gcgaccgtag gtgtggctga acggcttcaa
    20101 caccgccttg ttgttgatca attgtgcagt cagaacacga ctgccgttag attgcagctc
    20161 cagtgtaact gtggcgaccg cacgcccaaa cttcttggag acgatgctca ggacgttgtc
    20221 cttacgcaca aggcggaaca ttgcatcgtc acgaaccaac aggcgcagct cggacatacc
    20281 gaacaggcgg gtgatgctca gacgcgaaag cagcgcgctg gtctcggcag cccgttgttg
    20341 tgcgcgggtc agcggcttgg tcgaggcagc aggcttgcgt acttgaggct tacgcggtgc
    20401 ttgcttctcc atgcgcagtt cgcacgcagc gaggtgcttc ttgttgccga gtacaaactt
    20461 gtcggcagcg gctttcatgg aggcgataac ggattcggta gttttcatgg agagactcct
    20521 tacatgttcg taatgtgcaa actttttggc gtctgcttta ccttaactaa gatcgtaacc
    20581 actactggtt gagcagggtc agactttcgt agtgtcatta tctcataact gcgatcagtc
    20641 gtctacagac ttaatggaaa tatttgtagt taaggtatgt agcgaccgta ctgcggtgac
    20701 tcgcaaacgc agtggttacg gagatagctg aggaaacgaa aaagggagcc cgaaggctcc
    20761 cttgtcatag caccatgccg atgcgaacca gatacagctt gccttggacg tgcaaacttt
    20821 tctggtcagt gatttcgtat ggcagcaaca ggccggcata cttgcgccac ttcttgtcca
    20881 gatacttcac agcatccggc ttggtgatcg cggcattgaa cacctcgaac cgcttccact
    20941 gcttctcagt cagctcatcc ccgttgactg tcagaccgcg cagagcttgc agcgctttga
    21001 gcaccttctt atccagctcc ttgtggtctg ggatgaagaa catctggatg ccctcgggga
    21061 tggtttcgta ggtcagcaga atcgaacggg actcactcat agtcgagtgc ctcgtaacgg
    21121 tgcgttgtga acagcttgtg ctctgctatc tgctccactt ggtggaactt cggaggcagc
    21181 ggcggcatga aggtatcgcc gacgtagctg tacgtcaggt gcgtgatgat cgcctcatcg
    21241 acgtgcacct taccttcgaa ggccgcttcg tacaggctct taccgccgat gataaacact
    21301 cggccgtctt cgctcaactg cacggcttgt tcgaccaggc gattcaggtc gtcgctgacg
    21361 gtgaacagct tgatgtggtc gaagttgaca gaggtgacgt cctgcgtgag cacgcacggg
    21421 gctcgcgtct gccagaccga acgcggcatg gactcgaacg tgcggcgacc acagatcagt
    21481 ggactggtgc cagtgatctt cttgaacagc gccagttctt ctgggatgtg ccacggcagt
    21541 ttgcccttgt cgccgatgca gtcgtttgca gccactgcgg cgatgaggat aaccttcgga
    21601 gtcttctcag cttccactgg ttgtttcttc ttagtaggca tccgggtctt cctcgctgtg
    21661 tgcgcgacgc aaagccgaga agccttgctg caggtgagtg ttggcaatgt tcagccagcg
    21721 gccgtgtccg ccctgaacca aattgcgcga catatcgaca gcatctttcg acagttgcgc
    21781 ggctgcatca atcagcagct cgatttccgc acgtacggct tcttcgcgct cgcggatttc
    21841 gttaccatcg atggcgactg tcatgcggtt accgccagtg aagaactcga cgttcacacc
    21901 gccagatcga ggattcccag cgacggagaa gccctgcccg atcatcggat gcacgttggc
    21961 attcaagtgc gcactcattt cacggtacag cacttcgtcc atttgctgac cctggaagac
    22021 agccagacga tcagccagaa tcaacttcgc tacgtcggca gagacgttca gattgagatg
    22081 ggtcattata cctcctgaag ggtgttgacg cgccacgggg cggaaacaga tgagggcgac
    22141 agatcgggcg aacctggcaa gcacatatcg ccacgttgca gcgacttgtt catggactct
    22201 gcgaaagcca tgcctgttgc ttcgagttta cccacaggca tggcacatgc gtagatcgca
    22261 atgccaattc gcggatcact gtggtaggca ttcttgggcg ctacgatatt gctgggtagc
    22321 acatggcgac ctcgcttatc gatgccaagc tgcgaactca ctgcgaccag tttgagctgg
    22381 gcgtcttcat cgatgtgtag cacgacgaaa acatccacaa gcgtctggcc attcgcttgg
    22441 tgcaaaccct tgggatggta ccaggtgatt ctgcgactag cccgacgacc gcacagagtg
    22501 gtgcgatagc gttcctgttt catttggttc ttcgctcctt tcgcatacga gccttctcgc
    22561 ccttacttct tttcctgggc tggtgcggat cgtcggcgac gtgctgtggg ttggcaatgg
    22621 cttgagctaa cgccaaagcg ctgagcttca tcatgagcct catcccatga gaatccagtc
    22681 gagcgagacc acctcgtcga tggcttcggc tatcgcttcg tccacgtcaa tccgcagatc
    22741 gccgcgctcc atgaaaaccc caacgtcgaa cgaacgatcc tgagctccgt tgattgcgga
    22801 catcgggaac ttcaggtgca gcacgcagtt ctgcgcatcc gcctggaaga accgctcgac
    22861 gggtggtgtg accattcgat gggtcacgaa gtggtgcatt acttccgacg cacgctgctg
    22921 caggctgaac cagaagctga ggtcgaacgg gctgcctttg tcgctatagt cgcggacata
    22981 cttgctgact tcgcgcagca ccgacacaac aacgatcaag tctggaagga caccgccgcg
    23041 aactgttcga ttgccccaga caacagggcc gcacataggc acctgcccga cgtagttcat
    23101 gccattcagc gcgacggtgt cacgccaagc tgccgaacgc ggttgcttcc agtcgaattt
    23161 gaatcgatcc agggctttgt ccgtcttagc tcctgcaaga gtaccgccga cctccatcag
    23221 aattgagcgg atggcctcac tcgcctgatc gatgaatatg tcgttcgcgt tgatgcagta
    23281 ccacagaccg accttgggtt tgagagttgc gtcggtcgtg acattgatct tgagaggcgg
    23341 gaactcgatc tgcgaactgg atgcgctttg gacttcaacg atcttctgaa taggatgcgt
    23401 atccagagtc gccacgtgct tggtgcagcc gcgcaagttg tcgcgccgag tctcccacgg
    23461 tcctttggat ttcagagtgc gctcttgcac agtgatcgac ttcatgagga ccatagcctc
    23521 gtcgtaagtc aacacgtcct cactcgcaga accccagcaa tgcctccaga ggttccacac
    23581 ctcttggtac cctgcaggat tccagcgacc aatcgcgtaa tgtccagcca caccatccgc
    23641 acgatctacc agatacggca cccaaggcgt tttggttttc gcaggcttat cggcattgat
    23701 gcacgcagga cacgtcggac gagaaccgcc ccagagttct tctggagtgt actcgccgga
    23761 gttgagcagc tccagatcac gcgcggttgg aacgcagcaa agaacggcac tactgttcgt
    23821 atgcgtgaac agcaaggcac ggaagtcttc gtgttcaacg atctgtgcag ctacccgttc
    23881 gtgcatgttg ccggcatctt caccttgagc gaaagcgcgc ttccacgctt ctgcggacag
    23941 cgcactcggg acctgcaata tcggcacgaa gccccacgca tctggactgg gctccatgcg
    24001 gtccaagaaa ttggcaagcg acttgctcca cttcttgcca ttcatgccga tatagctcac
    24061 cgtgatcggg tattcctcgt tacggcccgg atcagcttcc gcgttcgtga tgtcatacac
    24121 ggtgtagctg atcttgttct ttttgtgcac ccacggacta ccgattcgtg gaatgccatt
    24181 ctcgtcgcag ttcatcatgg cttcaacccc aaaatgttgg cgtagatacc gacatcgcgg
    24241 cttacacggc cgctccagcc gtagtaaaat tcctcgtcct tctggcgctt ctggacgagc
    24301 tgcaggtagt gatggccttg ctcagcaagt agcgcgatga gcattcggtt gacaccttca
    24361 gcaccgcgct tggcgatgta agcatcgagc gctttgaggg tcttgtctcc gatccagcca
    24421 tcgactttca ggtcggcgta cagcgtaccc tgattgttgt tggcgttgag cacctgctgg
    24481 aaatacgacc cggcggtggt cacgcccatg ttgatcgcca tgtcgaacaa cttgtcggca
    24541 aacagcgcgt gacgcttcat cagatcgtca gcatacaggc gcgaccagaa gtgggtctcg
    24601 tacagccagt aggccatatc gatgctcagg ttgcgcatcg tgccgtccca gccgaactgc
    24661 acaactagct ggtcacggta gtcgttggcg agagcagcag taatgccatg gttggtctca
    24721 ccgccgctgt ccttcttgtt gttgacgtag ccgccttcga ccgcagtctt gtctgcgatg
    24781 atggcacgcg gagtgaagtc tgcgtacttg gagagcatca gtacaagcct ccgtctacgc
    24841 cagtctcgaa cgtggtcttc acgctctcgg acatgatgac aggataatcg tccggaccgc
    24901 cggcacagcc gatgttcagc gtgggcatac ccatgaggcc gagaatccac ttgtccggta
    24961 cttggcgagc gcgcacgcag gcgatctgct tgcggtcaat cagcatcttc tcggcgttct
    25021 cgaagccgct gcggcccacg tcgatgatgt tgatgatctt ctggtagatg gcaggatcgg
    25081 gcgcgacgtt gtgctctttc aacatcagga cgtaagcctt gtagccgcca tcgccggaac
    25141 gcgccttgat ctgctcggta acggtctgct tgatgtcatc cacgctgagc tggcgaatgc
    25201 cgatcacctc tttcaccttc tggctgaggt tgttcagcac ggtttggcgc gaacggtcgg
    25261 aagcaatgat gccttcctcg atgttcacgt aaccgttgta cttggagacg aagacgatca
    25321 gcaacagtgc ggtcagcgca ccgaggacca tagacacgac gaggccggag cctttttgat
    25381 tgttcattct ggaaattcct ttgatcagta acggtaacgg cgaaggccgt aattgcgacg
    25441 gcggtattca cggaccgcga caaacatcgc cagtccgatg atgagtatgt gcaacgcaac
    25501 ggtccacagt ggaggacgat aggcgtctgc catgaagttg tatttcgaca ggtcttcacg
    25561 ctcgaagaac ggcagcgccg aatccaacgc agcgactatg tgctcctcat tgaacacacc
    25621 gatgcgagaa gcctgctcac gcaaaatcag gttgaagtct gcgtactctg cgttgcgctt
    25681 gttggacgtg cttctgccga agacatcggc gcgcttaacc gtaaggtctt tgtccacata
    25741 cagcaccagc accgtgtcgt tcttcttacc tccagtccac tcgttgcgca gagcatctgc
    25801 gaagcctgct gccttctcat ggacaatggc gaccatggca ttcacttgat acttaggtcc
    25861 ccatttctgg tgtgcgactc gcaactgcct gccgagttct tcgcagtcta cgacgttgct
    25921 catgcagcga ttgatgtggt agccgtagta gatcgacggg tactgcggca accagccggc
    25981 gtaacgagcg tccttgtcga acagcacgct ctggtcgtgg acatactgga agttaaagaa
    26041 cagcttgtta cgagcgaacg gttggccttt ttgggcggca tcccagatgt caggcgaggt
    26101 cttgacgtag gtgtactcag tgtaaggggc gccagtgtca gagtggacgt cccagcgcca
    26161 gcgtggtatc tcgcggtagc aagtgtcttt gccgtcagtg ccgcaactgt acgactcttc
    26221 ctctgggtca taggcccagg acttcccagt aacactaccg gacaacacct cgaacgaaga
    26281 cgcctgtagc atcagcgagc cgaagtaaac cacgaatgcg gtgaggatac caacgccgat
    26341 gcccagagca aactccgtct tgtccttgta tcgttggtag acgaggcaca tgacgataat
    26401 agacaacagg ctgtagaaga aaatttcaat catttgtcag cgttcctcat cattggaaac
    26461 acgcagttat ctgggacacg ggcgataacg tagattgcgt tgtctgccac ggggatcgca
    26521 acatcgaaat cgtgtgttac accggagtgt acacctatgg caatgccttc cacggtcttc
    26581 acttctcgaa cggcctgttc gtcttccggg tcgctatcga gcatgaccac gactcgccag
    26641 cctatctgaa tacgtgccgg cagtgcttcg gagtttttgg cttcggcgat aatctccagc
    26701 agcgcagcgt ggttgatgaa ggtgccgttg agccaacaca tcgacatcgg aggttcctcg
    26761 tgctgagact cctcttcctg tgcagcttcc cgagcagctt tgagtagtgc ctcgcgcttc
    26821 gagtccaact cgatgatatt gccgtccata gatcacctca gaacatgcgg aagataatgt
    26881 cggagctgta gagcttggcg tagtgtgaca gcgataccat gccaatgcca tcgcgtatct
    26941 gctgcttagc ccacactgga agcaagccgc cttcgaactg gaagtctttc tggtatgtca
    27001 gagtgccgct gccgatgagg cgccgaccgg tgaacgtaac ccgcgcagca cccttgggca
    27061 gactgcgaat cgagtagtca gtaaacactg ccgccgtgac cgtgtgtacc acgcgcatgg
    27121 tcagcaaatg acacaacata tcgcgcagtg cggcctccat gcagcaacgt gtcactaggt
    27181 catgcggctc gaatattgcc tgagccttga tattctctat cgcctcgatc accacattct
    27241 cgaccgtggt ctgctccaga cgagtgcgca agtcaaacgc tggggcgcca acgtcatcgc
    27301 gtatgctaat cggcaagctc atacgagtat cgtcccttct tcgtagtaaa tccagtttgg
    27361 gtcggcagtt gggtcttttg ccaactcttc cgcgacaatg cgcttggcaa tttcctcgtc
    27421 ttcgacttct tggatgatgt cgcgcgtcag atcaccttct cggccttgcg aaccatcgtg
    27481 tacgcggttc ttatacacga tgaagcccgg gacagacata aactcagcca ttgatgttct
    27541 ccgcatcgac cgtgatcttg agtgcaactt tgggctgcat gtcatagtcg atgtttacaa
    27601 ttccgctgtt ggtcaacttg cgaaccaagc gagcggcatg tctggcgcta cgggcgtgca
    27661 gtgtcgaatg ctgcgtgcca tcatcataca gcacgtgggc gacgacacct cgcttttgaa
    27721 acaccagacg gaaccgatca acgatgccgc cggtgatgtt ggtgtatcct tggactttca
    27781 ggtgctcctt gaaggcagca gtgaccctgc gcagttctcg cagatcattc gacgcttgcc
    27841 tgcgcttcaa gtgagccgca aggtcgcgct tgagtcgggt caacaagcgt cgaacctgaa
    27901 tctgtttcag cacttcttgc tgctctggcg ataccgccac tttatcaccc cagagcaagt
    27961 gccccttcga aatcgaattt gacatccagc accaccgatt ctgtgtactc gaattgaaga
    28021 tcgtgcgcgc tgggttctcc ttcggcagcg cggacgctag tggggaagca gcccttgaac
    28081 accgtcactt tgatacggtc gagctgctgg cgcatgtact tcttggcgat gcggcgcttg
    28141 cggaatcgac gctggagcaa ctggtcgccg gtcatgcgca cttcaaagcg ctgacgtccg
    28201 ttggattcaa cgaggactga catcgtgcct ttcttgaaaa gcggttcaga cacggcgatg
    28261 tctcttcggt actcatccag attcggagct ggccggccga gcttgagcca ctctttcatc
    28321 cagttctcca gtataggatt ttcgatgctg ctatccatag taaacctcgc agtgcgaaag
    28381 ggttatggga aatctgctgg tgtcgaacat cgagtcgaag aactcctgag caccaaagcc
    28441 aaggtcgaac gcaaagcgcg tggcagcatc aggcacgaca tcgatgttgc gtaccttacc
    28501 gacggcacag ttgcgcaggt tgtacagcca gatgccgtat tcgacatcct cgtcaggctg
    28561 cttggaacaa gtcttctgca aggacttgtg ctccgtgctc tttcgagaag tgcatgcctg
    28621 aggtgtggtc gtagtggaga ccatattcgt tttccttttt ctgacaccag cgcaccactt
    28681 ttgccctgtg gtctttgcgc tgcaggttga gtacgtttac cttgtagatg cttgcgacgt
    28741 tgatggcgat gccagtgccg cctgtgatac ccacctgata atcgtctata ctcacagcac
    28801 catcaggtgt ccagcataca acgtagtcgc tcttaacgac atcggactcc gtctcgcaca
    28861 caccaaggac ttgccagcag ttgcgacgga agaactcgcg ggtctgctgc gtctggatgt
    28921 cgtacgggaa cacctctttc agcaaccgat ctgcgaagtc tatggcagca tcgctccagc
    28981 gccagaagcc ttccttgccg cgccacttca tgtgcggcag gtagatcata gggtcccagt
    29041 tggtctcaaa ggcttcgtca gcgccgcggg cacctcctgt cctgcacttg cgacgctgta
    29101 gtcgagaaaa gcgactcatg agcctgagga tcacatacgg tgtatctcga ctacccacgc
    29161 ctgtgaagaa gcggtcatcg tctaccacga tcatggcgag gcttccaatt gtccacgata
    29221 ccaacggagt agcggccgag ttcccagtcg agttcgcact gcaggtcttt gatcttctct
    29281 ctgaccatga cctgcttgca gatcaggttg cagtaagaca ggcgctccca catggtcttg
    29341 ttgtcacctt tctcggagag ttcggcgcaa cgtgcggtta tgtgagccag cttgcgctta
    29401 ccgcgcttga ttctccagcg aagtattgac gctatcatgt tcggtctcct ttgcgagaag
    29461 tttctcggca cactcaaggc agcaagatgc gcgcttgtcg cagtcgatgg caggatgatc
    29521 cccaactcga catacgatca tgtagccgcc gggcgcgtag ccgaactttc gcaagtcttc
    29581 gcgcagcggc agatcagagt gggacatcgc cgcgcacctt gtgttgcgcc gagacgaaca
    29641 caccaccctc gaaaacgagc tggtcgccag cacctacgag agtggctgcc gggaactcgc
    29701 gtttgttgag cttgttgtcc ttgtcgaacc agatacagca cacgttgccc atgcgcgata
    29761 cgcagtgtac cgtcatggcg atgttggtgc ccttgaccgc agtgagcaag cccgtgcgga
    29821 atttgtcttt gatgccgtca agttcgagct gttccataat cacctcacag tgctttgatg
    29881 tatgcgtttg ggttgtgttc ttggtagagg aacacgcgga agcgcagcgc cagagtggct
    29941 tgacgctggc cgttcttctc caggtacgcg aaggcgagta cgccagccgc cgaatacttg
    30001 tcttccgggt ccacagctag gcggtcgtac tgaatgttgt acacgacgat acgttggctg
    30061 ttgtcatgtg cctcttcgcc attatccatg acggatacag gcagatggtg catgttctct
    30121 ggaccgctac cgcgcagctc aaccttgcca tcgtacaagc cagagatttg gcgcaggacg
    30181 tcagcgcgaa cgtagccaac gaacgatgaa ggtagaacca atgtagagtg agaaagagtc
    30241 atctgggttt ccttgattag accacgtcga agttgtcgcc gactggcttt ggctccacgg
    30301 tttcggcata cgccaagaac gcttctttca acgacggcag gagcgcttcg tgaagctgct
    30361 tagcggtgtc ggtgaagaac tcgatgccgt ccaaaaactt gagctggccc tcagccattt
    30421 ctcggcgact gatctgctta cccatggaga cctgcatttc agtacgcaga ccttccatga
    30481 tgatcgacac gccgtcaggc tcgaaagact gcatggcgtc cgcatcacgc aagcatgcct
    30541 gctccatgtt ctgcggcgta tacacgaagg gatactgcgt gcagcgaatg tgctggatga
    30601 ctcggtccgt gaagccttta ccgaactggt tttccaggga ttcgtacatt tcaccgatgc
    30661 cggtttcgat ggcgatttcg atgttcttct cgtcgtccgc ctcgccggcg gtgtgtccgt
    30721 agtcatgcaa gagcgcagca accacaatct ctgccaatcc ggtctcctcg tagccaccac
    30781 gagggatgtt ctccatcatg tagagctgcg ctgcggagag ggcaacgtac tgcatgtgcg
    30841 tgttgctgtg atacgggtta cgcccacctg gattgttctc cagcacccat tgccaaatcc
    30901 aagtgatgcg cagttgctcc aacaggcgcg taaactgaac ctttttcgct acctgcgtgg
    30961 agcgcaatgg atgcgccatg gttgtttgta ctgccgtcag gttcatatcg aactccaagg
    31021 tgaatggctg gatagttgcg agttgaaatg ccgaacaaga actcaggcac ttcgcggcgg
    31081 gtgaagcagg tacgcatagg cttagggcgc ttctgccatg aagcgagctt cgccctgagg
    31141 tatcgtcgat acgctagatg tggtttgttg ctgcggaact cttccggcat tgcctgtgcg
    31201 aaagctgtca taccgacgtt aggcaggtca gggatcgcgc gcagtgcttc ggcgtgtaca
    31261 gtagttgcgt ggattttgtt gaagcggaag gtgtactcgt ccagcagcgc gtctaatagt
    31321 cggacggtcc attcgtagtt gtatcgagat tgccgtaacc agaccgcaca cggatgatgc
    31381 tcatgtgtct ttcggtaagc cacttgttgg ccggtgacaa caacgtgcgt ggtcgagagt
    31441 aactgtgccg tttccacgat catcttgatg acatggacat cgcaatgctg gcgagcgcaa
    31501 acaatcgggt tatgatgcgt cgcaaagatg ttcatagttc acctctgact gtagtttaca
    31561 gaaagcgaaa aggcgaccct aaggccgcct cttgcgtcag tcagatactg gaacccagcg
    31621 ttgttcgcac ttcacgccgt acttctccgc acatgcctta ctctcgctga gcgtgttgag
    31681 gtccgcaata agtggaatca cgacgaatac catcagcagg aacagcaaga atgaccaggc
    31741 tatggcgtcg gccatccaga gcttccactt aggagcaccg cgccagtctt tctttttagc
    31801 atactccagg aagtgggcga gcacatacaa ggccttcatt gtctaatctc cacggccttc
    31861 tgctcacacg gcttgctgtc gaagtacgcg atccgccggg cgtccccttc caggtagttg
    31921 tagatgttgc gccacacatc gaagtgcagc agcacattca agccagtgct acgcaaacca
    31981 gttgccagtt tgaacagcag gctgccgtcg agcactgaca ggctttcgtg catgtgaaca
    32041 cggcatccgg aaccgacagg gccgtcagtg cagatgaatt gctcgactgc gacatttgcg
    32101 gcgcggagct taacgtagtc gtcgaatgtg aatacggagc ggtcgtcgtc cgaggccttt
    32161 tcgtgggact ctgcaccagg cacttggaca aaaaactccc cgttgttgcg tcccatgtag
    32221 gcgatcatgt cctccatgag ttcgtagtag ccgaccgtgg caggcagcag taccgtcagg
    32281 tcgtgctcat gctttgaagc gttggcgagt gtgttgaggg tctcaatcac gttacggcgg
    32341 gtacggtcat tcgcaaaacc gagttccggc gtaagaatca ccatgccctt aacaggggcg
    32401 aggtcttggt ctgggacgtg atctacgccc aagcagacaa tgttcgagat ttcccattga
    32461 gagcgcaagt gctcagacac gaacgcacgt gcggttgatg ccaacgtgcc gattacaaac
    32521 aaggtagagc gcacgtaatt cggatcagcg tactcgttag cgctgtcctt cttgtgcccg
    32581 atgatccagc cgttgactgt gatcgaatac cgctcttttg cggccgtgat gatttgcata
    32641 tgtagctcct tcgcttttgc gattgcggat gcttggatac acgcaccaga ctgtgcctag
    32701 tgcgtgtggt gttgccaacc gattactcgg cgtcgatcat tgcctgtgca acgatacggg
    32761 tccagttctc gatcttcggg ttgtcgagaa tctgacgtgc ggtagccagt ggacgtgcga
    32821 gcagttgtgc ttcacgcggc acggcagtga tgccggacgg gatgtcgatg acgctcacga
    32881 tgcccaggtg cagatggccg acatcgtcgc tctggtccca gatcaggccc ttgaacttcg
    32941 gctccagctt cgggcgctcg gtgagttcca cgccgttgct gtccagcagc agaacttcct
    33001 gatcgaactc acgaccggcg ctgatgctca gggttgcgac gacatccacg gtgctgtacg
    33061 cttcttcggt gatgtcgccg aaatctgcac cgttctcttt ggcgaccaac tgcaggtcac
    33121 ccacggacat gaagtcggca tgatcgacgt ggccgccgta gccgacactg tcgttacctg
    33181 cgaggcgcga ttcaccgaca cccttgccgc gctggtacat gaagtagtag tacgtgcctt
    33241 cgatgatggt gcgaagaacg cgatacggaa gcagttgcag cttggtacgg tcgcccaggt
    33301 agttgatcgg cgggacgcgc ttgtagtcaa gctcgatgcc gtgcatgttg gcgatgtggt
    33361 cgatcaggcc gatgatttct tcgcggccgg tcttgcggtt gtcgagtacg tcgcgcaggc
    33421 cgctgatcag gtgggtacga gtcgctgcga ggaaatcatc ctcgaatacg gagttgaacc
    33481 cgttacgcag accgagctgc ttgatgaacg ggaaggcctc aacggccaga atgtgttgtg
    33541 ggtgcttcat tcgattggct tccatgttgg gttgaacagc gatactcgtt tacagttccg
    33601 cagaaacgaa aatgggaacc cgaaggctcc cattttctta cgctgtggtc gtcggtgcgc
    33661 agaggacttg cacaccctgg agaaagaacg aggtgatctt ctcgttggcg tcgttctgaa
    33721 tgtgcatcag cgcaggcacg tcagcatcgc cgtagaactt accgacaccg cccttgaacg
    33781 gatgcttggc gatgaactcg tccatttcgg cgcgggtcag aacgatggag ctcaccgtgg
    33841 acagtgggcc ttcgaggtac gccgcgttga tggcatcgat gacttgctgc acgatgccag
    33901 tgtggttgtt gatttccatg gtttacctct ggagtgaatg tcagccggct acggcattca
    33961 ggaagatcgt cgggagcatg tgttcttcga catcgacggc gagaatgcgg gcctggccat
    34021 tggtttcacg aatcaggcgc tcggccgcca ggatgccgta gtagtcagcg atagggtcgc
    34081 tgatggtctt gacttcgtgg cgactgtcac cggagcgtgc cgtttcagca aagcggctac
    34141 ggtacgccga gagcgttggg tacacgtccg ccgcgtgggc gttgatgtcg ccaggaccag
    34201 caatgccgag ctggaccata tgctcgttgg tctgcacctg ctcacggacg cagtccataa
    34261 gcgggttgtc gctgtccgcg atcagagtgt acaggacgga cacggagaac atgcggatgc
    34321 cggtgtgcat cgtgatttct tcggcgaacg gagagtccgt gaactggtgt tctttcggaa
    34381 cttctcgcgc atacgcctca cgcacaggag cggttttctt cggacccgcc tttacggtag
    34441 cggacttgct ggcggcttta ccttgcttct tgtcttggtt acgcatttcg attacctcat
    34501 gagagtttct tacgatttac acttcactct atggtgctag tgcatgtgga cttccaacca
    34561 actcggcatt tcaggcaact cgccgcgacg gatcagttcg atgtctaggc gtgccttgca
    34621 caacttctgg acgagccgtt ccagcagatc gattgcttgg ttgagtgttg ctggccgaat
    34681 cggcgctggg tttgcgcaca cggtaatgcc gtacgctcgg cgcccttcaa actgcaactc
    34741 aacgaactgc tgatggaccg tttcgacgcg ccccaggata gcgataagag ccgggtcttg
    34801 ctggtcaatg tctatctggg cgagaatgcc gagttcgttc gcaatcgcaa caatctctcg
    34861 gccggggtct tccgacgggg ccgggtgttt gcattcccgc agatttgcga tctgcaaggt
    34921 gacgatgttt atctgattgc gaacagagcg cagttcgtgc agtacggagg aaagcgattg
    34981 gtagtaagcc tgaccacgcg gaccacgcac gccttcatgt gtcaaacgcg cccgttcatc
    35041 gatcagcgca tccagcttgg tgtacgctgc atccagaagt ttgtgagcgt aggagatttc
    35101 cataggtcac ccgacgagtc gattggattt gaccaacatg tggcgaattg cgtgcagggc
    35161 acttttcacc tcgacatctt ccaagcgcat catcaccaaa gcatccggct caagcaggct
    35221 agcaagcgcc tgggcatgat caagctccag aacgatcggc tcatcttgct cctcagcagg
    35281 cgcgtatttc accgcggtct gatgccagcc gtcgccgctt cttggctggg cgtgaccaat
    35341 aggttgccaa ccagcagcta ggtgctcacg catttctcga ttcaggtcag caatggttat
    35401 gccgtgaacg acgcagtagt caatgacttt catggcgtca cgctttcgga cgggtcacac
    35461 ccgtctggcc ctggtattta ccgccgcgat ccttgtacga gatttcgcag tcctcgtcac
    35521 tctcgaaaaa cagcatctgc gccacacctt cgttcgcgta cacacgcgcc ggcaggttgg
    35581 tagtgttgct gaactccaga gtcacatgac cttcccactc aggttccagc ggcgtcacgt
    35641 tgacgatgat accacagcgc gcgtaggtgc tcttacccaa acacaccacg aggacgttgc
    35701 gcggaatgcg gaagtattcg accgtgcgtg ccagagcgaa gctgttcggc ggaatcagga
    35761 tgctgtcagc cttaaccggc tgcaggcact tgggatcgaa gttcttcgga tcaaccactg
    35821 cgctgttgat gttggtgaag acttcccact catcggcagc acgcacgtca taaccatacg
    35881 acgagttgcc gtacgagata acgtgctgac cgtcgatgtt gcgcacttgc gactcttgaa
    35941 agggttcgat catcgggcgc cagtcacgct gccactggct ggaaatcatc gactcgattg
    36001 gctctgccag attaccttcg ccgaagtttc ggttgttctg gaagaacagt tgacgggtcg
    36061 ggtggatgct cttgcgagcg atccacttgt cgggtttgat gctcatgtta ttcctttacg
    36121 aatgattagg tcagcggtcg acgaatgggc cgatcaccgc ctttgggtgg ctgatataca
    36181 ttgggtcgat caatgacgaa tcttcacagg ccagtacgtc catgtactgg aagcgcagat
    36241 tgttgccaag ttcgttgttc tcgaacacgg tgacaccaca tacggaaccg agcataccac
    36301 gccagcgcag cgcccggtaa cgactgagac gaaaggctgg aaacgcatga tgcagcgaga
    36361 ccagttcgtc aaacttgtcc ttggacattt ccacgtgcct gagtctgaca cgtccacact
    36421 cgttcttcaa cgcttgtcgc tgcccgtgag tacggaaagc cctgacaaga atatctgccg
    36481 catcttcgtg gtgcttctgg ttgaaccgta gctcaacctg gacagtatta ctgcttacgt
    36541 ccatacgtac cgccatgttc gatttcccca tttgtcagtt cttcacagtt tcgctgactg
    36601 ccttcttatt ggcacagtac agctcatact tccgaagttg ttccagcgca ttttcgtagc
    36661 taaccttctc gccgatggac ttcgtgtatt tctcacggaa gacgcaatgg ctttcaccga
    36721 ccaccggaaa gcctccaacg gtcagtgtgc agaccgtggt ggtgccacgg tactggaagg
    36781 ttgtgttctc gatgagacca agcaagtagt cccttgttat cagctttgca tccatttttg
    36841 tgtactctcg ttgaactctg tggcgttccc gtttgtcacg tcacctgctg ctattggctc
    36901 acccgggaac tggaacggga agttccactt atccacagca gttgcgagct tagcacccat
    36961 tgaataatag gtggcccatg tgaccaagtc cttagaggta gttacgtcgt gatactcgcc
    37021 gtagtcaacg atgcgttcga ccgaatcaac aacaggtgtg atggtcgggt cgccaaacgt
    37081 gaaggcaatg tcccgagcga ggtcggcttg ggcgcggtcc gtcagtccag agtcaacgag
    37141 cagttcgttg cgtccgtaca tcaggcctac ttctgccgcc agcttaccca agtccgagac
    37201 ttgtgtagct gcttctgtgg gagatacatg tccgaaggtg ttgatgtatg cgcgggctcc
    37261 ttgttctacc aagagtttgg ctggatcggt ttcacgcgac cagcgttcga tattgcgtgc
    37321 ggtctgatac ggatggatca ggatgttgcg tccgtcgtaa cccataccgg ttgcactgta
    37381 caagaacgag ccgccagctt taagcagcgg gttctcgatc acttccagct gtatgggcag
    37441 cgggacggtg acagtgctcg gactgatgcc ggcagcacgc aggtcatcgg cccaaagacc
    37501 accattcagc acgtcgccta caatggcacc tgcattcacc ctacgtccag atgcggctga
    37561 cacaatgttg tgcatacgca cgccagtgat gtcgctgccg atgttcgtca ctcggttgat
    37621 cgcggtgttc ttcaggtact ctgggttgtt gcggtaacgc tcaatctggc gagcaattgc
    37681 aaccggatcg ttctggttac ctgcgatacc cttgatgaag tcggccgcgt acttcttgag
    37741 cgtcatgtac ccgtcgagtg tgccagtgcc gttgctgttt accagttggt tgcgcaacgg
    37801 gccttgcgac tgtgcgaact gggcaaccga gttgcgcagc ttgtcctgtg ttgcgaacag
    37861 attgctcgga acaccagagc ggtcgatcgg gttcacaggg acaatcgggt tcttgttccc
    37921 gaattccttg agagcgttga gcgtgttcga tgcgccctgc gcagcaggca cggccttggg
    37981 cgttgccgtc gatacagcag gcggcgtagc cacggttgtc tcagcctgtg ccacctgctc
    38041 ttcggcgagg ttgatcgggc cgttgtttgc cttagcgttc tgctggctgc tcgatttctc
    38101 agcacctgct gcactgcttt cgcctgtctc catgacagcg ggacggtaca ggtagtagat
    38161 ttcgctgtac ttgtgaccag ctttgatcca catggtcttg ccgccaatca accatttgcc
    38221 accgagcgcc ttggaaggct tgaactcttg gttgtcttgg tcagcgtgtt gatactcgca
    38281 gcagtcgaac gtggtgactt ccgtgtactc atcggacagc aggttgatgc gctcgctgaa
    38341 cagcgccaga taccgagcgt tctggtacaa cgccttctcg taatactggt gcaagttgga
    38401 tgcaggcgca ggttcagtgc ctgtgtcgaa gccagtgtag ttgaccttgg cgccacgttc
    38461 tgcgacttgg ccgcgcacgt cctcgttcac aggaagcgcc gaacccagca gaggagcgtc
    38521 cagtgtcagg gtgttcaact ggccgctgtt attcaagctg tgctcgtact gcttctgacc
    38581 gtagttcatc atgtgcgtgc cgaagcccgc ggacgacgca tcctgagttt cgcggatcac
    38641 gaccggagta gctttcgctg cctcttcgga cgtgttctgc aacatgctcc acttcggctc
    38701 tttcttgagc acgtcgaaca aatccttgta cttcaactcg tagtccatgg tgaccaagcg
    38761 cgccatgcac gtctggttgc tgccatagcc gcgcatcgcc acgtcttcgc tgaacgcgct
    38821 gcgagttttg ttgacgttca accacgtcat cacgtcatcc gtggacgtag gtccgtcgta
    38881 cttcaacccg gcgcgagcgg cgagctgccc catgacagag ctgctggtgc cgcggaacga
    38941 ttcggtgaac acacctgctg tccacttggg tgcgtcgaga atgcacgtca ccacgagctt
    39001 tggacctgct gccgtcgtct ctttcttgaa ggagaacacc ctgaacttgc gggtcaccgt
    39061 cttctcacgg gtcttggcga gcttgatcgt aaccagcgta ccatcctgca ggttcatatc
    39121 ctcggacagg gtgccgcgct gatcgttcag gatcatttgc agcaccggaa tcgggatagc
    39181 gaacccgtct tggatgaaga tggtgtccac gaagttcatc gtcggaggga ctctcgatcc
    39241 ctcaatatct agcgtgcagt acgcgatgtt ctgcacatcc aatgtcgctt ccatgtcaga
    39301 tgctcactat gcgattgcct gtgggctgtt cggaaagaat tccgttgagg gccgaaacaa
    39361 ccagggcgag gttcggaatc tttagtcgca tgccttcctt gacagcgaac atgtcggcga
    39421 tgtcgttgta aatctggatg actcgccagt attcctcgtt gaggtaggcg ttgtacgcga
    39481 tcaaaggcaa gttgaactgc tcaccagcct tgaccgtgta atactggaac gaagttacgc
    39541 cacgaatagc ctcgaaagac ttgtcgcgca acgggtccac gccaaactca tcgatgacag
    39601 caaaggttcg ggcgcgtgtg atgtcagcca ttaagcacct ccaccagcac cagcgccacc
    39661 accaagagaa ggagcgaaga atcgatccaa gtcctcctgc gttgtggtga agaagctgat
    39721 caccgagacg ttgatggtca cgccgatcgg attaccttct cggtcgaact gggtatcgaa
    39781 cgtctccgtc acgttgtcga taatgcacgg tgacatcgtg aagaactggc cgatgtttac
    39841 cgtaatcata tcgccagcta cgccacccga attcggggca cgcatgtacg gaccgggcgc
    39901 tcgcaggaat tgcccagcgt attcactagg cgcaaccagc ttcatcaggt cacgcatctt
    39961 cttgacgacc tcttcgcgcg gattctcata cgcctgaatg acgaatggga tgtccagctt
    40021 catcatcgag ccgccagtcc acacgccgcc cgacagccac ttgttcagag tggtgaagcc
    40081 ggttgccgca gttacgcccg tagacgcaat gtcagcagct ttacccggaa gaccacctgc
    40141 acctgtagcg aagttggaca gaggttggtt gaacgggtta tcccacgacg ttgcaagcga
    40201 gagcatgtag ttctcaggca agggagtgtc gatgcggaga aactccgcac catcacgttg
    40261 cacgattagc tctgcccgat agatcggtgg gacgttgggt ttgactgcac ctacgcgacc
    40321 tgcggggttt tccgcaaaga gcaacgtagg cgagtgcata cttccaattt ctgccatcag
    40381 atataccccg tctggagaag taccagacca gaatcgctaa tgaccgcagg tgcgtcgtcc
    40441 agcgtctgac gaatcgagtt accctcagat acgccgcgcg cggagatacg ctcacctgca
    40501 ggcttaaagc gatcaggcat catggtattt tgttgtttag gctcaagcgc catgaccgtc
    40561 ttcaccggct cgtacggagt gcgctcaacg ggctcagcgc taccaccgac agaggtcaca
    40621 ggactaggcg ttgctgctgc ggctgtcgaa acagcaccag cgggcacagg tgcggaaagc
    40681 gcactcgcct gcggcgaaac atctgaccct gtgtagaacc cagggttggc tgggctgttc
    40741 aatgggacat tctgtgacga cgcaggcgcc gtaacaactg gagagttggc ttgtgacgac
    40801 ggcagctggg gcttgtccgc agggtttgca actggtgcgg tagccacgtc cgatgtagtc
    40861 tgcgaagaca acggagactg gtagttggca aacggcactg gaggcgtcga attgataccc
    40921 ttaccgttac cagacatcgc agagtcgatt tgcgcctgcg caccagcata cccggaagca
    40981 atctcggacg cccagccttc aggcaatccc atacctgcaa taccgctcgc aacgcctgca
    41041 actgcaccag caaccttgga caacataccg ctgccggtct gcgtcgtttg tgctgccaga
    41101 ttcgtcacat tgggtacagc aggcattgca gaagacacag cactcgtggc cgctgccgta
    41161 gtcgcaagcg cggcagccgt cgtagacatt gcttggtttg catccgccac gattggctta
    41221 gcagcatccg cagcgatctg agcagcttgt gtcgttgcat cggcgacgtt gacacctgtg
    41281 tcggttgcct gagtcgtctt acctgttgcc tggttcaccg cagttgcgac tgtgttgctg
    41341 atctggtctg gcgtaagtgg cttgtcggac tgcacagtag ccgtcactgg cttgatcgac
    41401 gcagcagctt gcgtggctgt ttgtccagag tcgttcgccg ccattgggaa aactagaggc
    41461 gttgtaggta caacggatgc accggacact ggagcgtttg ctttggctgc ttccgctgct
    41521 gcctgctctt ccggggtacc cgcggctgca tcatagattg caccaccggc ttcggaacct
    41581 ccccagtacc cgagggcgcc accaccaaga cctccgatga atccgccgat agccgcaccc
    41641 gggacagcac ccactccgaa gaagaaggag ccaatgccgg caccaagggc agcaccgcct
    41701 gcggcacccg ccttagcacc aacaatcata ccggctgtgc caccagcaag ctcactgcca
    41761 gcgcgctctt tctcggcacg ggtggcctct tcgtccatca ggatagaagc gccttctgct
    41821 gcggtgatag caggcccaac gtatgggatt gccttaccga cggtcctagc tgtgccttta
    41881 agcaagccct tgcctgcgcc cttctcagca gcttctaaaa caggagcagc cgcggacgaa
    41941 gcaggcgttg gcgtaacgcg cggagcctcc agatcaatct tcggaggtgt ccgcgtccga
    42001 gtcatgaagt cgcctgggcc acctaccccg tcatccggaa gggcgcctgc ttcggcagtc
    42061 gtctcatccg atttcatcgg agcgagtagc ggtgggacag tgggtgtggt gcttgttact
    42121 tcacctgcag gcttcatcgg ggcgagcatc gccggcactt gcggtgtcgt agtagaagga
    42181 tgactagcag ccgcagcttg cgtgcctgtc acaccctcag cgccagtcag cgcttcctgt
    42241 ttcttctcat cctcaccatt cgctttggct tgcagctctt gcgtgttcaa cgccagcagc
    42301 ttcgccttct cccgagctgt gcggttagca atcgactgct gtacgttagg tgccgaggat
    42361 cggaaatact gaccgactgt tgcgcgcttg tagtcctgca cggcgatgat caggtcagca
    42421 tcgctcattc cagcgacgtt tttccctttc aaagcgttgg cgataatcga ggtgctaccg
    42481 ccatactgca cgcctgtcga gtacagcatt tcctgcacag ccttgccgcg cgtggacata
    42541 tcgacaccgg tcgaacggct aaccttctcc agctgcggct gatagtgcgt acgggcaatg
    42601 tagtcgccct gcgccttctc aaagccggct gcgtcgcgct gtgcgatttc acggtacttc
    42661 tgcgtgaact gggcactacc cggctgcatg cctgcaaact cggctgcata cttctgccct
    42721 tcttgggagt tcaggaagcg cgacatactg ccgttacgcg aagccagctg gtgcttgcca
    42781 taagacacgc caccatgatc gcccttgccg gacgagacag tgaacacgcc tttgttacct
    42841 gactcttcgg aagcactgat gctgccgaga ccggagtagt tgaccgtacc agacagtaca
    42901 gggttgtatc cgtagtcgtt ctgcttgcct gcgggggtcg ggaacacact gccctgagag
    42961 gactgagagg tccaaccagt gggcatgtac gcgccacccg agtacgggtt gtacatctgg
    43021 ttcgcgtagt gctgccacgg aacattgcta cccataccgc ccatggcacc caacatgtgg
    43081 gcaccgccat tcatggcttg gcgcttcggg tctatatcgg agccttcttc ctcgtctcca
    43141 gtgatccagt cccaaagttc gctaccgcca tacgctacac cgccgagcag cgctgcgatg
    43201 gctgcggctt tacctccgcg aggcagtttg atgcgcgaac cagcaccacc gcctccgatg
    43261 cgagctttga tcttgtccca catacctggg gaaccagcgc gaccactgcg gccagtccta
    43321 ccactgcgac ccccacggcc gctgcgacct ccgcgcccac cgcggcgatt tccacgaccg
    43381 ccgagcaagt cacctagacc accaccgagg ccaccgaaca gatcaccaag gatgctgccc
    43441 atcttgtcga tcatgccgtc ttcaggagtg ccgaagtacg gatcgttggc ttcacctttg
    43501 gcaaactgct ggtagttcgg gctgagcttg ttctgctcct tggtcagcaa ctgcaggatt
    43561 tgctccatgg tctgatggac ctggcgcatc gtcattgctt gctgcttggc cagacctgcc
    43621 tgttggtgca tcagcttggt ctgttggttg gcagcatcca gttgcttatc accggtgagc
    43681 gctgcacgct gttgcgtctt gagcgcctgt gtagcctgat tcgatgcttt gaccgtatgc
    43741 tcttggcgct tagagtacga accaaagacg gcgccacgct tacctttgct ggatgcgttg
    43801 cgaacgtcaa caacgtcttt ctgatcgtag gacatatcct gcatcaggtc agacgactgc
    43861 tggaacttct cctgcacgcc tttcattttc tcaagtgcgg acgccatgat gccttccttt
    43921 atgccaaggg cttgaagccg ttcttccgct cagcggcgtc acgtctgtcc ttggcaaggc
    43981 tgctgtagtt gaacaggaag agcttggcag gcatgttcat gtcgaacggc ataccgaact
    44041 ctgacagcag gttgtattgg attttgaaga tgtcctcttc cgtgttgtcg gcgaagaacg
    44101 aaaggatgtg cggtgctgtt tggtgctccc agcgatggtc gcaaacacgg cagcgcaggt
    44161 tcataacctc gatcacacca tgatggtagc gctttctgca ttcttggatg cgctcataca
    44221 ggtcgttatc ccgcatgttc agcagataca ccatcttggc acggaacgtc gaacctttct
    44281 ttacccaacg cgcgcactca gccatgtggc ggtcgtgcgg gttttcttca acgtgcatgt
    44341 ggaagtcaga cattgtggcg acacgcggaa agtcgatgtc gtcgtatggc agatacaggt
    44401 cgtcatcatc cagactgaca atcttcgtgc gatacgcctg caccgtctcc acgttgttcg
    44461 tttggcacac ctcaagctcg atgcctttga gagccatgtc tctcgggctt agctttggtc
    44521 cacgccagaa gtcgcgccct ttcttgtaga caaggttctc cttcatgcac ttccaattga
    44581 cctgcagggg agcttttgga tagctgtgca tccgcaacca tgccagcaga aactcgaagt
    44641 cgccgtcggt cagttctcca actgggactg tacagcagtg ctgcacggca cggactatat
    44701 gctcgattgg cttggtccga ctgtgcatac caatgtacag gagcttcaac tcggcgagcg
    44761 tgaactcgcg gacgtatagc tccttgaatc cgtacggcgt gaatcctgta ggcaagtctc
    44821 cgatgttgac gaaacgcacg tccaacgcgg gaggctgcat cgtcatagga agaacgctcg
    44881 cgggtcaatg gtgaaggtca gcggatgctt atgtccgcac gcggcgcact ctttgttaaa
    44941 ggtgcgcagg atgccgtgct tgatgtcacg gtttgcttca cacgccagct ccagcagctc
    45001 ggtatcttcc gagtccagga gcatttgaat gcgctcttgc agggtacctg ggtgcttgat
    45061 ccactgcgca gcttctgcca gcatacccac gtctgggtcg cgctggagct tgacgaactc
    45121 ggcgagcgtg gcacagcgag ggaagtcgag gcgtgggtcc agaacaacgt cagcatccag
    45181 cttgacgtag gagaagtcgc tcatcttgac ttcggtgtag ttctggtggt tgcactgatc
    45241 gccgtcgaga atgatcttgt ctgggtcgcg cagttcctta cgcgcttcct cgtcagcact
    45301 ctcccagttt tcgaccatga cttgcaggct acgtggcgtc agtacctcat cagtacctcg
    45361 cacaacgaac accgccccag ggcactccca attcgtgaag acgggattgc gcttgaggct
    45421 gtgaatgcgc tgccaagcca gcaggtagaa gaagtcgcca gtggtcaatt ggttgacgtc
    45481 caggttggac atacactgac ccatcgcatc gatggccggc tggtagtcgt cgagcatgac
    45541 tgacttggac atcagtgcca attgcttggg gcgaaactcg cgcaggtcga tctgcttgac
    45601 aggatatggg cgagttacgg acgggagatt cgtttcgtcg aagatcattt ctggattcct
    45661 ttaggccgtg agcttgattc catcacacga gaagttttgg tgcaccttga tcagtccatt
    45721 ggtcgaggtg tagttcaaat cccagttgcc ctttgtgctg ggccagcagt tcttgcacgt
    45781 cgccgttaga atgggcgagt tgttgttgct caacaactga aacacgaggt cgtgcttgta
    45841 gttggtaggc aggtagaagg caccagtttc aggatcgcgg atgcgttcct tccacgatgt
    45901 cagccacttc attgtgcgca gcgcttcgtc ttcgtggaac tggcaatcga atgcctgaat
    45961 ctcctcgaag cctgggtagt aggtgaacgt accagcgccg aacaagggct tgatgttgaa
    46021 cgacgggaac ggcaggctaa ctgactcgca gtagtcagtg tccatgccaa agggcaagct
    46081 gatgcagtgc cacttccagt cgtggatcgg ctgtctgtct ccggaccgcc gttgtacaaa
    46141 ttcttcgatg tcgtaaatgg gcatgctgca ccccgcagaa aggaaaaagg ccctgagccc
    46201 gttaccgagc tagggcccat ttcatcaggt gcgcttgtag tagtcgtagg cgaaggtcgc
    46261 atcgactgtc atcgcggtac cacccgaacc atcgaactga gcgtcaggaa cttctgtcgg
    46321 ccagatgttg tagatggtgt agttcagagc ctcagcacca gtctggtcgt agatggtcat
    46381 gacggcgttc gtggcgtagt cgcgcttgaa gttgccggac tgcgtgtcgg tctcccggca
    46441 catttcgctc cagtcttcca gcgtggtgtt gatgacaccg tcgtaggatt cgtggaagga
    46501 aatgctcatg gagttgctga aggtcttgcg ggcagcgtgg acagtcttgt gaccgaacag
    46561 ctccatttca gcttgttgca ccgacatacc gggttttacg ccggacttac attgcacgcg
    46621 cagcgtacgg ttgtcaccgc cgccaggcac tcgcgtgaat accaggtcga agttgtcgtt
    46681 gagcatcggg tcgccgacgt tcaacacctc gtcaagagac ggcttgggca tagatcacct
    46741 cagaagtgtg gattactgcg tacggtcgtt gacgctgatg gcgtactgaa tctgaccggt
    46801 gcgcggcacg attgcgttca ggtggatacg cttggcaatc atcatcggat cgacgtaaac
    46861 gtcgaggaca caatcaccgg acgcttccag ctcgggcggg ttgttgctgg agtcgcagat
    46921 gatctcgtag ccatacagac cacggccacg cttgactgga cccagaatgt cttcggcgat
    46981 accagagagc tgcaggcgca gcgtggcatc gttttgctcg aacacacccg cgagggcagc
    47041 gatcttcaac tgggccatca ggctgttcat caggcggcga acgtgaatgt tcgatagcgc
    47101 agacgcgaag ccttgcaggg tctcttgcga ccacagtacc aaaccgtagt tcggcatctt
    47161 gtggatgaag ttgacctggt tctgatccag cgtgtcacgg tcgccttgct tgtacacttg
    47221 gcgaacgccg tttgccagaa tcttaccgcg ggtcacaccc gcaggtgcga accactcggc
    47281 agcgacgcga tcggtccgag cgtagcacgc ggcgacatag cccgagggcg ggcagaagat
    47341 cgtcacgttg tcttcgttgg tgatcgacaa atccggcgtg tagatgccgg cgaaggagct
    47401 gctcaggttc agcgtgttgc ggcggtaagc cacagcttgc tgggtgctct ggaagtctga
    47461 aggcatatcg agaatggcga acgcatcgcc acgctgttct gccacttccg ccatcttcag
    47521 gtgcactgcc ggagaggcat agccgccgtt gatcagcagg gtgacagtga tttcctcggt
    47581 gtccgcgtag gcgtcccagc catcgatgat gtcgtccatc gtgatggcgt caccgtcatt
    47641 gccgtgagtc agatcaccag cgataaccga gttcaccaag cgcacgcgct cgttgtcacg
    47701 gtacttcgga tggtcacgat tcacgcgggc gcgcaggcgg gagcttttct gctccagttg
    47761 atcttcgatg ctcagttggc ggccgtaacc atcgacagtc tcgcgcaggg tagcgcggta
    47821 actttcgacg gcgatagtgg cgctgccttc gtagacatcg aggacgaaca gttcgttggc
    47881 gatatcggaa gtgtccgggt acgccacgat gcgcaggtcg ttgttccagt tgccagggtc
    47941 agcagcgtac aggaacagga catcgttctc gttgaaggag tagtcgtcgg gagtatcgaa
    48001 accctcgacg ctgttctgga tggttgcgaa ctcgttgaca gtggcgatcc gtacagaacc
    48061 gaacttggcg ttgcgggcca cgcgcaggta gtacagttgg ctggcttccg acaagaactg
    48121 ctccgcacag aagtgtgcga aggtcagctt agcgtcaggc gcgccgaact tggatcggaa
    48181 gtttttcttg tcaaccgtga gtgtcggtac accgacaggg ccgcgcttcg acgggcccac
    48241 catggcacca atcgacgacg aaacggcgac accgcggacc gactggtcat cgatggcacc
    48301 gtaaacgccg gcgctggagc tgctgccgtt gttcaacatg aaatggtctc catgggtgga
    48361 taggtatagt tcttcatacc tgcatagaaa ttagcttgcc tgcaggatgg aacaccgtac
    48421 agtttcgtct tctttggcgt acaacttgac gatgccgcta aactttccgt tgagggtgaa
    48481 caagccgttg atttccagtt gcagtgcaat ttgctgcacg acatccgtct caggctcgtc
    48541 cggtgtttct ggctgctctg gttgcacagg accgctacga agaatgggcg tctcttcccg
    48601 aatgatcgta ggcgctccgc caacattgga gtcggcgtag gtgacagtca gcacggtgtc
    48661 ttggtcgaag atcgaaccca gcgtgtagcg tgcctcgtag atgcctgtgt tcaacccgac
    48721 acgattggca cgcacgcgga caaacttgtt ggtctgcttg cctgcgataa ccagatcgac
    48781 gtactctgtg aggacgtccg gatcatccac acggaacacg gcttccagag taggctgcac
    48841 attctccggc accgtgagca cacccagagt gggttgctgt gtgatctgga tttgcttggt
    48901 aatcgtctgg agactaccgt acatgtcggc gaaagcgtac tcagtgatca gggtgtcgcc
    48961 ttcttgggtg tcgagcaggt gctgcgacag atcaacgctc tgtgcccaat ggccaccatc
    49021 ggcaggcatc aggtacgaca ccaaccgctc gcctgtgcgc tgtagtgtca gagtgacgaa
    49081 tggcgtactg ccgttgttct cagcaaacaa ggcaatgccg agtcgaccat tcggagggca
    49141 cgcccgacgc gcttccagta caggcatctg gaacgcgcta acgacagtga tgttcttcac
    49201 cacgttcaca ggttcaccgg agctgccgcg gccgtcttgg tagatgaccc gtaggacatc
    49261 atcaggtgag gcgtgcatga tcccgtcgaa gtcttcgcct cggataggct tgagttcgat
    49321 gtagatggtg ctgcggtaca tgctgtccgc aatcttatcc agcatcaggt actcggtctc
    49381 gcccgttgtc gcattgaaca ccgtgacctg tagcttgtcc ttgacgacat caggatcgta
    49441 cactgcaatc tgcaggtggg cgttggtatt gacctcactc tccgcataga tcacaccagt
    49501 cgtataggtc gtaccgggct cttccggata ctccacgtcg ggtgggccgg ggatcaagtg
    49561 tgcgatcacc gggaaggcag tggcgatctg caaaaacttg ttggagttgc gtgtgatgat
    49621 atgcggcttg gtgcgtgtga cttcgacgtc cagttggctg atcgagctgg acttggcgct
    49681 caccatggca cgcttggcgc ttttcttacc caagcgatcc actagatacg tcctggattc
    49741 agtgacgact gtggtgtctc cgagtagctt atccattctt cacctcaatg ccggtggtga
    49801 cttcgccgcg attgttgacc ttcggcacgt cgcgcatcgc accaagcttg gtgttgattg
    49861 tgaaggacag tacgaggtcc atgccctcag ggtcggcctc gaggtccttg tccgaacgag
    49921 gaatcggaat gctctccgag tccagtttga cttcaacgat ccacgacacg ccttcgtatt
    49981 caactcgggc gttcatctta cccgaatggg cgacgatgag ggcacgagtg cagaagttca
    50041 tggcatcgat gatgtctttg gtgacgtagt gcacctcggc ctgaatagag cacgggaaca
    50101 gaaacgcctt cttgagtaca gcgtttgcca actcatcgaa tgtggcgccc atgctatggc
    50161 gagctgctgt cttgactgct tgctggtcct tgaccaatcc aaggctaccc agcgagtagt
    50221 acgaatacgg gtaaaggtcg gcgacgttga tgttggcgtc gtccacacct tttttcaggt
    50281 gacgcttgac gtcctgcgat tgcaccagag gcaatgcctc aagagcgaag aaccgcttca
    50341 ccgcttcacg gaacgtgtat agcgtgatgt atgcaggact gttcttttgg agaatgcgtt
    50401 ccgtgttatc ggtgagctgt aacgacatgg aaaatacccc agaaatgaaa gtggcgaccc
    50461 taaggccgcc acagttcaac tcttgtaccg aatcggacca ctcaggacag cctgggcggt
    50521 agaagccaca gcttcctctt cttcgtccgc ttcttcctca tcctcttcga ggtcttcgtc
    50581 gaccccgttc acgtcttcgt cgtcttcgag gaaatcctcg tcgagcgctt catccgcgaa
    50641 gtcatcaccg tccagctcat caccctcgtc gaggaacgac gcagttgcga gttggcgaga
    50701 tacacgattg gacagggaaa cgaaatcagt tgcggaggct gctgccagag acggcgcaag
    50761 tgtgttttcc gcttgtggcg tagagccatc attccgcacc gcagtgggcg caggcttcat
    50821 cacctcagac acgaactggg taaggtcgtc accgaactca ccagctttgg ccatgtactt
    50881 gaggcagtct tcctggttgc cctgctgaag ggcgataacg gcaagcgcga gaaactgttt
    50941 gccgctcatc gttcgtactc ctgcaaaggg tgtagactga aacgcaggcg ggtcggaggg
    51001 cgctctccta accgcctgca tcatgtacta cacgcagcac gctgtcccag tgggattagg
    51061 cgcgcttgcc cttgacgacg gagcgaacgt tggccaggac gagcgagaac ggctcgacca
    51121 tgaaccagcc gcgggtgctg ttaccggcat cggcgccgtt ggtcggggtg gactggatgc
    51181 cgccacgagt ggagtaggca ccgtggttac gcggatcgga gaccacgtag atttcgcccg
    51241 ggttcaggac cttctggttc ggctggcgga aggcatcggt gatgatgttc atgccgacca
    51301 gggtaccgat ctgaccgttc agcaccaggt catacttggt gatcgggtcg aagaaggtgg
    51361 cgaagtcgtt gctgccgatc acgtcggccc agtagtcgtt ggccagcagg atgtgagtag
    51421 ccggcaggcc ccacttggcg atttgctgac gcagacgacc caggttcttg gtggtcagtt
    51481 cgccggcgat cagctccagg ttgttgacga cgccgacggt ctggtcagcg gccttcttcc
    51541 acaggcggtc ttcggcaacc atgatggctt gcagaccgtc gttgtaggcg tggtccagca
    51601 ggtcaccgtt gacttgttgg atgtccaggt tttcaacgcg aacgttggcc tgaatctcga
    51661 actcgtccgg ggtgaacacg cgctgacgaa tggtctggta gccggtgttg ctggagctgg
    51721 tggcgaccac ggccatggtg tcgtgagcgg gcatcggaac gcgctgtact tcgccttgct
    51781 tgagggtgtt acccaccatc agcttgcgga cgaagccttc gcggtcagct tggtcgctga
    51841 tctgctgagc caggctggca cccagagcgg accacttctg cgggtcaacc atggcttcgc
    51901 gcagcacttc gcggcgagct tcggcagcag ccacagcttc ttcgcgggcg ctcggagcgc
    51961 gacgttgttc gatgatttcg ccggaagcgt aggcggacat catctggccg atgacctgca
    52021 tggcctcctt gacggaaccg gcgttgattt cgccagtcga ggagctcagg gccagctcgc
    52081 ggcctttgcc gagacgcagg tcttccaggg gcgagccgtc cttcaggacc atgcgggcgc
    52141 cggtgaatgc gtgttgagtc atgttcgttt tctccaaaag gaattgatgc gacgcagacg
    52201 gactggcgcg cgattacacg ttgacgcgca ggaccagcgc ggcgttctcg gcgctcgggg
    52261 cgctgatgat ctggacgttg gtcagcaggg tgccgctacc gccgacggtg aagcgaccgt
    52321 ccgggccgag gcgcggagtg atctgaccag cgaagtcggc actggcgtcg aagaaggtgg
    52381 tagccacttc gccgcgggtg atgacgccgg taacgccctg gtaggaagcg gagataccgc
    52441 cgatcggtgc gtcgcccaga atctgacgag cttcgctcag ggtcggctcg taggccatct
    52501 ggatgctgta ggaagcaccg acgtgatcgc cgtggaaggt cacgacttgg ccagccagtt
    52561 gaacggcagt ggcatcagcc ggagcgccag caccgacggt aaccttggtg ccttcgacct
    52621 tgaccagcac ttggccagcc agcggcagac gcggcagttc gatggcgccc gaagccggga
    52681 cgacgccttc gccaacccag ggcaggattt ccggcgggct attgcgggtc atggcgatac
    52741 cagcgaagac ttcgccgctc gcgccagtgg acggcttgac gacggtctcg ttgccttcga
    52801 ccacgttgac cagggcaacg ccttcttcac ggatgatgct gccagtttcg actttgcggt
    52861 gctcggtcag gaacaggcga gtgtattttt gaaccagcat ggtgtgttct ccaggtatta
    52921 gcgcttaccg agaccagcca gtgcgagagt catacgcgcg gcgaagtctt ggggctgatg
    52981 ggtggacgca gtggcttctt cgcgcaccgt ttccttcttc tcgacctgca ccggacgacc
    53041 gagtggcatc ggggcagaag acgcgttggc ttcttcgctg gcattggtgc cggcgagagc
    53101 ctcggcgatt tcgttctggg tttcgaggct gtaacccatg atctggttcg ccttggcgag
    53161 cagcatcgag tggtaggcgt cgctgtgttg cgcgaaagcc ttggccacca gggcggaagc
    53221 gttgtcgaga cccacagagg acagcgattc gatcagcgat tgctggatcg ggttcgactg
    53281 gcctttgaag aagttcttgc tgtagcccag ggcggcagta gcgagggcgc cgttcagacg
    53341 gtcctgcagt tctgctttgt cgcgctcggc gctggcagtg acttcttggg tacgtgcagc
    53401 gacttgctgg gcaacctcgg cctggacata gtccgcgacc tggatttcag gcttgatttc
    53461 ctggaagccc atgttctcca gcgcggcagg aacaccgtgc tgactggctt gcgctttgaa
    53521 ggcgcggccg aacacttcgc tgttgaagat ttccttgtgc ttgtcgcagg cggaagccat
    53581 tgcgatagcc atcggaacgc ggtcgtagaa agcgacccag gcgttttcgc cttgaacgtt
    53641 ggcatacgcc acgtccagct tgctcacgtc catgtcgccg ctcagggcaa cgaaggaggc
    53701 ggcaacggcg accatgcgct caggctcttg gacggaagca gtagcttctt cgacacgagg
    53761 cttacgattg cgagcgcggc cgttgtcggc gtagcggacg ctggagacgg acagggtgag
    53821 ggaatcgtct tcctcatcat cctcttcttc gtcttcttcg tcgaggtcat cctcgtcctc
    53881 atcggactcg tcttcttcct cttcctcgtc gtcttcttcc tcgtcttctt cggactcatc
    53941 gtcctcttcg tcgaggtcgt cctcttcttc ctcatcctca tcctcgtcgt cctcatcgga
    54001 cgccagggca ggattcagat cgtcgcggac ttcgccaaca tcggagtcgt cttcgacacc
    54061 ggcagtggct tcttcgtctt ccgggtccag caggccggac gagcagctcg ggcagaagac
    54121 cggcatgtcg tcgctggata ccacgtgggc accgcaggcg ctggaggcgc agacgaagtg
    54181 gtgggcgtcc agctcggcgc cggaactgga gagggactcc agaatgctcg gctgctggtc
    54241 agcgaccaca gtggcttcat tgccggtgta cacgtcgtag ttggcgtcgc cagctacagc
    54301 gatcagcacg tcgccagact tgatggtacg ggtttcacct tcaccgctga tagcggcgcg
    54361 gtaggcggca acagcttctt ccagggtctt accggaggcg atggcgcttt cctgaacctg
    54421 gcagccgtcg cattcgccgt cttcttcacc agccgacagg gcagcgatct gctcgtcggt
    54481 caggtcttcg agaacggagg cgcaggcagg gcaatgcttg agcagctcgg cgtcatccgc
    54541 gaggatgtgc gcgttgcagc cggcggtgca cacggtgtag ttgacgttga cggcgtcgct
    54601 gtcggacgac aggaactcca tttgctcgac cagaccatca ccaactttca ggtcatccac
    54661 gccggtcagc gggttgagca tgttgatgtc ggagctagcg gacgacagga cgacgaaaga
    54721 atcgtctgcg gtgtgcaggg cctgtgcgtc ttggccagtg gccacagcgc gatagagttc
    54781 ttgaacgtct tccagagagt tgccggcaac cacgataccg cggatggggg tacgttgatg
    54841 cttggacatg tggttgtctc caaggaagtt tgcagggttg gcaggaccaa cagcctgcga
    54901 cttgttatcg caacttctgt cacgatacgc ataaattgca aaaagcaaaa atgcgctcca
    54961 aatcgcagat tgtcagcaag ttgtataaac agcagaatta ggccttctgc tgcttgttgc
    55021 gcatccgagt gagtttctcc agcaacgcct tgcgttcagc cttgttggtg gccttaccga
    55081 tggtagtaac agcaatgctt ccatcgaggc gccggcgagc acctgccttg ttgcggaaga
    55141 cgtgaaggtc cccgttcgga tggataacga ttggcaggta accaaaggcg gtagtcagta
    55201 cgccttcgat ggcatagggc gtacggccgc caggatgctt cttgaacacg tttttgattc
    55261 ggaaaccgta ttccttgaac tcagctttga tcggatcgac cacgctcttg ggtgcagtta
    55321 cccaagtaga cggtttctta tccggcttgg ctaccgaagc cttgggtgtg atcgtcgctt
    55381 tcggcttgaa cgtgtccgcg gagaggcgct taacggcacg attcggtcgc acacccatac
    55441 gggattctgc ggcggctttg tccggatatg gaccagagag cggcgttgca gggcgcgtgg
    55501 acgtatccac cacgaaccaa gctttgtcac cagcgggtgt tgcagctttc gccttcgctt
    55561 tcaacaaagc cagtttgttc tccagcttgg cacgatcttc aaccttcaag cgaactcctg
    55621 tgatctttcc gtcgagggcg gcttttatca ggccctttaa gtcggtacgc ttgaattttt
    55681 tcagctgggt atctgacaga atgtgccgct tgctgctcca catgttacga aggtcgccat
    55741 cagccagata gtgcgtatag cacggagagg ctgcgaagcc ttcgatcttg atgcgatcca
    55801 ctttcgggtc accgatacca cgagctgcac tggtgcgacg ggcgcccagt ttccagacat
    55861 tcatggaatc gattttgccg ttcttttccg tgtaaacgat gtcacctgac tggagcgctt
    55921 tcgcagccac cgcttccaga agattgattt tgatgagcat ggtaggtcct tattggttgt
    55981 acgctttgga atttttcatc agactgtcgt atacgacagg tgagatggca aacacctcgt
    56041 cgttcagttt gatctgacga cccttattag tgatcgctaa gctgaacact tggccggttt
    56101 gtaccgtacc gatgtccagc tgagtgtcgc gtcctttgta cacgcgatgg aaccatcgcg
    56161 gctcatcgcc ggccagggct tcattcaggt tgatcttgat gcgcacgatc actcttcctt
    56221 cttggtggag tcgatggctt tctgcacctt ggcactcggg cgaatgccca gcttggtgta
    56281 aaactccgcc agaatctccg ggctgatgta gttttgaata gccgtgttgc tggtgatctt
    56341 gtcgccactc atgtgaccaa gctcggcacc gatcttgagc agttcggtct ccaaccactt
    56401 gtggacatca cgatctttcc agttgccgcc tttcttgaac gggctgtcct tgagcagcgc
    56461 cagtgccatc tcagtaccgc gcgccgtacg cagcttgtgc accgtgaagg ctttcgggaa
    56521 gcctagggta cgcatgtagc ggttgatcat ggcgccagtg acctgagcgt tcttgaaggt
    56581 gaacacgtgg tcgttcgagc ctttgccttc gatcagcttg tgcagagcat cgcccagttg
    56641 cttgccacgc gccgaagtga acttgagctt gtgggcctgc ttaccgccgg acttgccgat
    56701 gtaggtaaca gtggcgccat tgccttgggt gttgaacttg aagtgcttga ccagaagctg
    56761 cgtggcgccg tacgtcttct cgccacctgt ggctgcattc ttgttgccga cgcgagcgct
    56821 ggtgtcgtag atgaactcgc acagtgtcgc cagcacacct tctttcgact tgttgacctt
    56881 gcgcagatca ggcagccact tcttggtcag ttggctgagc ttcggcatga cttcggccac
    56941 gacgttgaat ttctcggcct tggcgccagt acggtacgac tcggtgtaac cgcgggtcgc
    57001 gttctgggcg aacggcggcg tgaactcgca gacgtatgcg ttgtcctcgt cggcgttgta
    57061 cttcggattc atcttcactt caccgctggg gctttgcagc aaacgcttgc cggcagtggt
    57121 gtagaagcgg cccaggtcat cgatgttgcc aacgaatcca gtaggtaggt tgtggacgat
    57181 acccagcgac ttgagctggg agataacgtc acgcaacggc agatatggct ggccagatgc
    57241 acgcaccaga ttcgccagag ccttcttgaa gatgtcgttg acttcccggc ggagcttcag
    57301 gtactcggta tggccctggg ttttctcacc cttggctttg ttgtgtgcct gccacttctc
    57361 cagaacttcg gtgggcatga tgtagccaga tacgccacca tggcgcttca ccagagcttg
    57421 cagcttcttg tacacgtcgc cggtatcgat gccatcaacg tcgtgcgtgt agaactgcgt
    57481 aaccatcgga tcgccgatgg ccgtgacgcc gcgcagcagt cgcttggcgg cagactcgct
    57541 accaaaatgc gccagacgga agtctttgag tagcccgagt tgggcgcggc tgatgtccgt
    57601 ttccttctcg aatgcctggg tcttggcttt cagtgcttcc agcagctcgg tgatggcagc
    57661 atctgcggta tcgtcttctg ctggattggc gccaccaacc acagagcgca cggcagcgct
    57721 ggtgagtttg gtgagtttga atttggtcag aaactcaccc gcatcgcgct cccacatgtt
    57781 catgcggcgc agttgctctc gattgagctt gatgtcgtag gtgacgtaga gggttgccag
    57841 tagctttagg aaggagacaa ccgaatcctt ctgtacggcg ctaagactgg tgtgcatggc
    57901 ctatctcatc gtattgggcg aagtagtcgc gcaggcgcac tggacctttg tcggtcacaa
    57961 cgcacccgtc ctcgacctta actgccgatt gaatggaacg gaagcggcac acatggaatg
    58021 ccataaactg gtcaaattca tgcgtgccaa attcaggagc tttcaccatg gctcgccact
    58081 tgacgagaat cgggtgctcc aaatcgcagg cctcaggcag ttcgccgtat gcgtaggcat
    58141 gttccagcca cgacagtacg tccgtcttct tgccgtcagc agagtagatt gggcgttgga
    58201 atttgaacaa ggctgtggtc gagtagtatc cggtgtccac ggaagttcgg cagaacagag
    58261 ccagatcgtg gtagttgacc tgagatacta tctcgtccat gctgtaggcg cgcatggaca
    58321 taacgcgcca catggcgtcg tcaggaacga tgaaggcata ctgctctttg cggatgctct
    58381 tttcctgaat acgctttaga tcagcctcgt tgagctgtat ctcgaattgc tggtgtgcca
    58441 acgacaaaag gtcacccgac ctgcggataa ccagttcttc gttgggcata atgccgatgt
    58501 tgttcgtgag gataggtgcg ttggtccgat acacctcttc gctgcactca cttcggtttt
    58561 gctgcactgt cttgatcggg atgatgttgt tcagggttac ggcaatcacg tcatcgagtc
    58621 cggcaaaagg cacaccggac ttcatgatgg cagtaacgcg catctgcaag acaatgaggg
    58681 atttcaccac gtgcctgtgg gagagaacgc ttccaaccaa ctcatactgg gaagtttcct
    58741 tgggcttgat gcccagactt tccagtaact gctgagtctc aggcgtcaga atgacgtcct
    58801 tgttaaggac gattgagacg gtgaaattgt cggcctgaga catgatgtgc acctcataga
    58861 ttgtccaaga ggtagctcat ccgctcgaag aggctcagat atttcatctg atggatgtct
    58921 ttcttgggaa cacggaaacc aaggtagtaa accttcatct tgctccaatc gcgaccttct
    58981 gtcggatcga tgacgcggtc gtcgtctttc cgaacacaga acgaatgggg ttcgatcttc
    59041 catgggatca tcggctcttc tcgccagatg atgtacccaa cgcacaggtc gagttcatca
    59101 gcattgcggc gctgaaactc tacggcgttt tcgtgcggcg tgttttccgg catggtgccg
    59161 atgtatcggc ctttgtgtac gactgggaga atggccaaac gcttcggcag gtcgcgccaa
    59221 aacttgcgat tctcgatcag cgaatcgatg atgttctgag gcagtcggtt tgtggacatg
    59281 ctcaggctgg ccagtcgtcc tttgagactg aatgagacct tcatgcaaag ttccttagga
    59341 agtcatcaac gtggcggatg gattccgcaa agacatcgtc cagcggcttt gaggcgtcga
    59401 taatgatgaa gctcggatcg tcggcggccc atgcgtgaaa attagctcgg accttggcga
    59461 agtattcaac gcctcggctt tcgatctgat ccaacttgcc gtcacgattt aggacgcgct
    59521 gttcgtagat ttcgacaggg atgtcataga acagggtcaa atctggcttg accagcagag
    59581 attccgccag cgcatggacg gtcggaacct gttcagtacg cgcaccctgg tacgccgcag
    59641 tcgtggcaca gtagcgatca gagaccacca gatagccacg atccaaatac ggttgaatga
    59701 tgtgcttggt gtgctcgata cggctggcgt agaacagcat ggtctcggtg atcgggtcca
    59761 gctgcggatt ttgattgttc aacaccgtgc gaagttcacg acagaactgg ctgtccttgt
    59821 actcactggc gacgaagtgt ggaacatctg agtggctcag gtagttttca atgttgcggg
    59881 cattgctatc ttttcccgcc ccgtcgaggc cctcaagcac aaggaaggcc ccacgtttct
    59941 tggcagtcat atcttactcc tcgaggtaga agcgtttgcg gcgtttgcct tctgggcaat
    60001 ttcttcgtga agcaccgcca cgccatgcca tcttgatcag cagcttcatc atcaccttgt
    60061 cggcaacttc gcgccgtttg gcaggcttga tgaccttgac gttacccatt ggagtaagcg
    60121 tcatgacacc aacgccgtag ggcttgatgt cgttcaggat ttgctgatag aacttcgatt
    60181 cgatcaactt cggagggagg aatagataca gcttgttggt gaacggtagg tactccatcc
    60241 acttgctgtc cgacgtgtag tcggctttgc agctcttaac ctcgacccca acaaggttca
    60301 tcttggtatt catgcacagc aggtcgagtc tacgctctcc tctgcggcca acaccaaact
    60361 cgaagaagac ggcatacagc tttcgtatgt agtagtgcga cgcagcatcg gtcagcacct
    60421 ttgtaacttc cttgcgaccc atggttaaat ccccaactgc gggtaccgaa gcagcgcatc
    60481 cagcttgcgc cgtgtgatga tttcgcgcat cttggcgcga tagtcgtact gggagcagcg
    60541 cccatcgaac cgtgcgaaca cggctgtcag cttgcgtttg acctcttggt cggcaagccc
    60601 gcgagcaatc gccttctcga tgtcgatgag ttcttcttcc gcatacggga agattttgac
    60661 agctgggaag tgctcccaga tggcacgaat ctgatcgtcg gtaccagaag ccttttcctt
    60721 acgcatccac gatgcaaaca tcgggaacgg ctgtgcgtag tacggctctt ccttcttcga
    60781 cacctttagc ttgccaatgg cttgcgaagc gccctgctct ttgacatcga acgtctttat
    60841 caggcgacct ttggggtcga ccactttcca ccagagcggg agcttgctcg gcggaatctt
    60901 gccgttcttg ctgatctgtg gatagtcgcg catggacgtc tgcgatgtgg tgaccaggtc
    60961 gatgacgtag gacttggtag gatcattctc acgtacctgt ctgaccagat cgtcgaacct
    61021 gtcttccagg tcgaggacgc tccagtagta tttggcgtgg ttcggatact caggcgagaa
    61081 cacgcgcagg acgtgagtct caacgtcgga ggccgcttct cgcttctccc agtcgaggag
    61141 aatgctgatg ttgaatccgg cgcgattgat ccgctgcatt tcggcttgga agtatcgccc
    61201 gtggccgtcg tgcaggatcg agttgttgcc ctcgtctatg cctttacgga acagatacag
    61261 gtggatcatt tcgtgaagca gcgtgtccac aaacaggatc atgtccgcac tgatgcgctt
    61321 catgttcacg gtcatacggt acaacggctt gccacccaca gagttgaact gcgccaatcc
    61381 gaagggcgag ctggcgccct gggacttctt gaacagaagg gacttcgggc acatgccgtt
    61441 gaagtatttc tcgttgaagt aggcgtagag tttcgggatc aactcgtagg tcaggttggg
    61501 gataaacggg taggaagggt atttcggatg cggaacgaat tggaaatcgt ctggcgtgct
    61561 ggacttcatc aagcgcagat acgctttgtc cgtggtggtt gcacgaaatt tcagcttcgg
    61621 ctcatccaag tgaatgatcg tgaccttggt gccttcgacc ttcaccttga attgatcatt
    61681 cgtcccgaca tcgatttcgt actcatcgtt gtgcttgtcg aggacgatcg tggcacgccc
    61741 attataggtg tacgtcacga atccattgtc ggatgcgatt gcaagttcca tgactggcct
    61801 ccagtaactt accgttaaat tactttggat ggtgcggaaa cgaaaaaagg cgacccggag
    61861 gccgcctttc attgcgtcat gtttcgctct tgtgtttaga ctccaaagcc caatgtcggt
    61921 gttcgcgcca tccgatggtt tcagcaactc ggagtaacgc aaccacgtcc atgccattcg
    61981 ccggatcgca cttcacccac ttcgacgaat cgataggtgg agcgcaatgc tcgtcgtcca
    62041 gcaccagata gtcttcagga ttgtcgtgcc tatccaacca cgcagcaatc tcgttatgcc
    62101 tgccgtcaat gtggtcgcca gttgaccagt catcatgaag cgtgcagagt atcccgcgat
    62161 cctgcaggtg cttctgcata cgttcacgcg acttgccttt gcggactgtc gaactcacca
    62221 ccactcgcac gcgtggtaat gcgaacaatt gattcaagac cgcaacagcg accgggtccg
    62281 agaccatacc cgctaaatct gagcgcgggt ggacgaacac tccatcctga tcgaggaaga
    62341 ctatcatcta cctagtgcct ttgccatgtt cgtgaggacg gttttgaagt cgccctcgtg
    62401 ggcgtagttg aaatacacta cggagtttcg ttccgcaatg aaggagacct tcatcttggg
    62461 cttcggaact gctctcactg gacgcggcat ccacggcggc ggcgtaatac gcatcaccgt
    62521 ggacgtcggc cagacctcga actggaaggt gtaggtacac tcgtccttct gcggcgttgc
    62581 gaatcggaac actaccagga gtgcaggact cttcgcctcg agggtgtcca cgacgaccgc
    62641 aggctgctga atcagcgaac cttcgatctg gacatccttg aacaaggcgt gggccatgtt
    62701 gcggagcgca atcttttcaa agtctcgaat agacgacttg acgaccacgt cctgaacgac
    62761 ggtgtttatt gaactaaggg aatacacggt ctactccatg ccgttgtttt acggagcagg
    62821 ctcttcagga accggaatga agaacaggac tacgtgacct gcactcgctt cgagcaccgt
    62881 gatggtaacc gtattggctg ccaccacgat ttcgtccggc gtgaacgcct tgccatccgc
    62941 atcatatacg ctcacggaga cgtttacatt attgcggttg tgagtgatgg tccacgtggt
    63001 cgccggagtt tcctgaacga acgaaacggc atctgcacca gtaccgccag caccagcagc
    63061 gacaccttgc agcacgccgt ccttcatacc caggacttgc ccttcaccga gcaccacacc
    63121 ttgcagttga cgagggcccg caccgcgacg aacgatcacg gactcctctt gcacgtctgc
    63181 tgccatccaa ggacgcttgg ggagttccag ctggatgaag tcttcgaatg gattggccat
    63241 tacagggtct cctcaacaag aacttgcagg gtacccgaag tgttggagcc agcgaacgca
    63301 gcatcattga ggaacagatg cgtaccgttc gcgtcaaaca caccgccgga gttgacgatg
    63361 gtgaacgcag cggccacgtc ggtggtgtcc gaacgacggg tgaggtcggt gccctggccg
    63421 ttgtagcgag cacgcacttt ggtgaagtcc acgacgctgg taccaattgc catgaagcgg
    63481 gcgaaggcgt cgaaggtgat tgcacgctca acgaagccgc cgatggtgaa gttgccgttg
    63541 gctgggcttt cagcattggc caggttggtc agcgtagcgt caacggcagt cacgccgcga
    63601 gcgtcggagt cacggatgag cacctgacgc gagtacacgc caccagcgaa gctccagttg
    63661 ccggagaact cgcctgcggc gaggacaacg accggttcgc tcgccagttc ttggttgggc
    63721 tgaacgcgca gagtgtacgc attgccagct tcggaagagc gcagacgcga cgggttgccg
    63781 aggatgctga tggttgcagt agctgcggct tcggcaatct tgatgatgcc ttgacgcgag
    63841 gcgaccgcac cgttcgacgc cttggtggcc gtgacggtgt agttgttggt gacgaagtac
    63901 gtaccgttgt tgagggtgac gtccttgctg acggcgtaca cttccggatc ggtgatcgac
    63961 gcatcctggc cagcagccga gaacgagtac gacacgctgt cggcaccggt gacggtagcg
    64021 ctgacttgcg cggtatcgcc gatggtcagt gcagcttgac cgttcgggta gttcaccgag
    64081 atggtgctga tggtcggtac ggcctggttc agagtgatgc tgttgtcgga gactttgacg
    64141 gcaccgtcgg tacccagagc gttctgtgcg gtgagcgata ccgcttgcga gccagtacgg
    64201 ttcgccacga caaacgtgcc gctgaaggtc ttgaagcctg cgcctgcgct gtcattcgca
    64261 ccgaaggtgg aaatgttgcc ggaggcagca gcacccgagt tggcgacggc gatagacacg
    64321 gcaccgttgg ccacgacgcc ggtgatcggc ataacgtcgc ctgctttggc ttcggtctgg
    64381 ctgcccgggt aggcgccgat ggtcgcagtg gagatcacag gaccttcggt agctacggtc
    64441 agggtcaccg tgtaggtagc accagtgtcg gactctacgg tgatgtcacc gctctcagcc
    64501 atcacgatgt ctgccgtacc ctggaacaga tcgttaccgc cagctacggc agtgaagttg
    64561 gcgatggccg tgccgttcac agtcacgttg ggtgccagga acaacgcacc ttgagcgagt
    64621 acagtcacgc ggacgttctc ggtgtcggat acggcgctga ccagcagctt gttggcggga
    64681 accgtgggtg cgtagacttt ctgggcaaca atgccagaac ccgacggtac gatgtctgca
    64741 acgaacgcgg gcttcacagg cgcgcgagcg tcgaggtctt gaagacgcac accgtgactc
    64801 gggtcgctag gcgccttagt caaagtgagg tcaccaatga ccttgggatt gtggatttca
    64861 ggcatgaaaa gctctcctgt cgaggtcgta gtggaatact acaccagtaa attacgacag
    64921 gtaaaacaaa aagacccagc cgaagccagg tcttttggtg ttagcctttc agcgtaacga
    64981 cgatgcggat gccggactgc gtgagctccg tcggaacatc cgtcagcagc ttgtgcaggc
    65041 tttcttcgac ttcggacatc tgatcaaaca gtcgttggcg ctcgatctgg gtcgttgctc
    65101 gttccaggtc ctgcttcaac cgaaggttct tttgctccag atcacgctgc ttgacatcgc
    65161 gctgcacgat gtagtcaccc aggaactgct ttgcttcggc atgcgccagc agcgcttgga
    65221 gttccgggcg agtcaggtgg atcgctttga ccgtggagcg ggagttcatg cagctttgca
    65281 gcaactggcg aaactcctgg ctgatgtcat tgtagacgat acgcattggc tacctcaggt
    65341 aagtcgaagg gttttcggag agataccgcg acttcggctt accgaggagc ggcttgcgct
    65401 tgacgaacat ggagtggcgt tgtgcgtgta ccgtacccag aggatcggat tgcttgacac
    65461 cccaaatcaa gtcgccggaa aggaaactac gagaactgaa ctcactcgcc atgattttgc
    65521 tcccaggtta ggccaacttt atcagccttc tgtgtgtaca cggaacccat gcacacgtaa
    65581 tcgtcttcca ccgtgtgcga ggagtcgttc cagatttcct cgatctggaa ttgctgcagg
    65641 tctttaacga tgcgcaatgc caaaccgata tgctgctgtt ctggctgcat cgtgtcaaac
    65701 acagcagcgc gaatctgttc gtctgtcgct ggccacttat caatctgcca cagactcagg
    65761 cctttgccga gttcgtagta ggtcttcttc gtgtggttaa tcgcgtagta gagcacaccc
    65821 atgatgacct cttagttgtg gcagcctctg gcgcactcgt ctccagtgaa cacaggtctg
    65881 cccaagcctg tgcgctgctt tggatcacgg gcatcacacc gagctatgta tccgtggatg
    65941 gcggcgtaca cgtccgtgaa cgactcgccg ttcgggattc cattgactcc gtaccagtaa
    66001 acgcagtatt caccgcgctc gtagcgaagg aacacgtagc cgtcgtcttt gacgtgatcc
    66061 atgcccttgg taacaaggca atgcagaaca tcacgaatgt cgggatcgtt ggatgtccag
    66121 ggcgttcgtg agataaaggc gcgcgtcgct ttacgcagtt gctcgctcgt cggagggatc
    66181 gggcgtaccc acttcttccg ccgatagtca tatccaacgg cagagtaaaa ttcccagata
    66241 gacgaatgca cgaacattgg caactggcgt ctcggattga cctctggggc atatactcga
    66301 tccccgcctt gcatatcgat ttcccactca ctctctgtac gaagagacac acgatagcct
    66361 tgaatcctac cgaggaatgc cagcttggca ttccgctcgc tgaatgcgtt gtagctgccg
    66421 attgcccgat aatggctttg ctcaggcgtg ggctccatgg tgaacttgtg gacttctact
    66481 tcatcaccat gcagccagac gagtgcgtag taccaacgtg gctctatcat ggcttgaagt
    66541 cctcaccgtc tttcaggaag cgcttgcgtt tgatgtcgta gcgaatggcg tggtagaact
    66601 cagcaaggtt cgcgtgcttg aaccgcggca ggtctgcgaa catgagcggc agctccatag
    66661 cgaacactgc gtcgacctct gcccaattcg tgcgaacgct cttaaacgtc gcgggcaact
    66721 gccacccatt gcctgccttc tgcgacttcg ccaactgtgc agaaaaggct ctgcgcattc
    66781 gctgacggaa cgcactgtac gagcgataag tgttgttgac accattgact cgcccaaacg
    66841 gaggcagctc aaagaaatgg agttccttgt gcttacctcc tacggagact atggcgtaga
    66901 tggtgttctc ggtgaactgt tcttccatgt tggtctcctt aaccgttggt ctcggagcgc
    66961 gcacattcga tccgatgaac ttgcgcaatt ttctcgaagc ggttcttgcc aacgaccagc
    67021 atatcgttgc cgttgatgac agtcttgcgg ttgccctcga caagcatcgt ctggtcgcca
    67081 gtgacgtgga tgtggcggtt accagcttgt gctggaccga gcaaaccagt gaactcgatt
    67141 tccttggcag gcttcggcga caggcggctg agcaccgtat caggtgcgtt cagcagatag
    67201 ccggaaatca aacccttggt gtcggagacg acgagctgct ggttgccgac gatgtactgg
    67261 ttaacgtcac ccaggatcgt gatgtccacg tcgcctgggt tgttgaagaa gatttcgttg
    67321 gtctttgtat cgatgatgat gtacatgccg ttgctgaact tcacaacggc gcggtctggg
    67381 tagttcttct tgcgttcagg aagagccacc tgctcatcga cggtgtacgg accccagaca
    67441 caccgatgcg ggtcagcagt tgggaagcgc agacctacct tgtgcttgtt cttcggtacc
    67501 atgaacgtac cggcgcgatc cgttgcatcg cctcccgggt tgtatgcacc atcagcgtga
    67561 tgatacatag gaacagccca aggcagatga tcgtcaggga tgccatcaaa caccccgtca
    67621 atacgagcct gtatgcgacc gagttgtcgg ggatcgttgt tattaaccac atgtgcttca
    67681 taggtcatct ttgggtcaag cccctgttgg gacatgaacc gagtaatgtt gagtgggcca
    67741 ccagccatta tcgcaccatt tcgacagtgg cgatcaagtc gtcaatgtcg cctttaagga
    67801 cgtactcttt caggttgttg agcacggcct catacagcgt ttggtcggca cgggcagtct
    67861 caacgagttt ggcagttgcc agggagaact gcccttcctg tatcaggttc gacacttggc
    67921 gggtgagttc tagtacggca ttcgcagatt cagcagtcat gatgcttcca attccatagc
    67981 gtcacaggtg acaaaggctt ttcgccgatg ccggacgacg ttcacgatgc acacgtcgaa
    68041 gccgtgtgcc atgccgatcg tgtgcaacac gcgctcgaac gatgctctga tcgttggatg
    68101 cgccagattg tctggagtga acttggcgag ttcgcctgta cgaatcttcg accgatacac
    68161 gcggtccagt acgtcttcgc ccgtatggat gatcaacggg tttcggctgg acggtagttg
    68221 caagtagtcg ctcattggct cggagttcgc aggtgtaaca aacacgctgc gcaagcccgg
    68281 aaggcgcacg tcaaagtctt cgtagttctc gctcacggaa cccatataca ggcgcaaggc
    68341 atgtttcagg attcgtttct tgttgtgctt tcgtcggcac gccaaaaaca tgacggccag
    68401 attctcaggc aacgccagga aggacacgtt cctggactgc aaatagtcca tgatgacctt
    68461 acggcgatgc accatgtcgt aaaagatgga agcatagacg tcggtcgtga cgaatatcgg
    68521 tacgaccaac acatcggccg cctggaagag gtcggccgga ttgatcggct cgtaaatgat
    68581 cttgacctgc atagttcttc tcccaccggt cctactgcgg agaaattact tgcaggtcaa
    68641 gtaattcacg gtgcaaagtc ggcgattacg ttccagatga tgcgcccgcg taagtccagc
    68701 ggcgcggttg cgtagttcca atagaagcgg tcggacgtct cgtctgatcg gcactcctca
    68761 tcgctcaacc ctttgtaggt gatgatggcg atgtcactgt tcatgtactt cacgtacagg
    68821 cggcgctgct cctcagtgag cttcgcttca caccgcgcga tcaggttgag gtcatacggc
    68881 gtaggcgatt cggttggcga cagatcgtgc aggacgttcg ccagaagcca agctaccttc
    68941 tcctctgtgg aatattcgtg ccactgtgta actgtcgagg tcattcttct gtctccccga
    69001 tgtcgccagc cagtacggag atggcctctt taaaggcacc ccagtccatg agacgttgtg
    69061 tgaatcggcg agcaacctgc ccgacagtag cgtacaccag caaggcgtca aactcgttgg
    69121 acacatgcga caagggcgtg cgatgtttgc cttgtgaatc gcagcgcacc atagaaactt
    69181 ccatggtgaa cgcaggcccg tcttccacaa acgtcacacc cactttgagg gtttcgttcg
    69241 tggtgttgat caggaacgaa cacttgtggc gaagttcatc cagagggatt ttcgccatgt
    69301 cttcgatgtg gaagctgtcc aacgcggcac ccagggtggt cacgttagtt tctgtctcgt
    69361 ttgacttcgg catagaagta caactcctct tgtttcacat gtgccatgcg atacttggta
    69421 atcgcaacgc ccggtccttt ctcatcgtca cggtgctcca tgagcagctt gccgtggatg
    69481 ttcttaccgt caccgttgcg gccagtacca aaataatcgt cccagggcgc gtcttcgatc
    69541 aacttggcgt tgccggtttc agtcaaccaa cgctggagta gcgggttctg atggaactga
    69601 tagcggatcg cttcgcgcat gatgtccttg cgccgagcat cgaagccttc gacaatcgga
    69661 cagccggatt tggcgctgcc aaagtatttc gcacggctgc cttcactggc gttgatgatc
    69721 aggctacgga acgccttgtc cttggtcttg tgtgcttggt aatagtgttc gcgcgaacgg
    69781 aacagcacca gcttcttacc caagggagca atgaagggtg cttggaagaa cgcgctcaac
    69841 catgcgtatt cgtacacacg gctgttgaag cgaatctctt taaccttctt ggccatcgaa
    69901 cggctcctcg tgcgcaacgg tgagtttgat ttgcacatgc tccgcaggct tcaacacctg
    69961 aagttgcgta ttggctccac gaagtgcgcg ttcgcggtta aacgtgcctc cgttgcgggt
    70021 acagcagcct tggataaaac ccaccagctt ggtttgatca ccgctcattt ccgcatctac
    70081 gcgaaggcga cgaatctctt ccagatcggc aggagtaaca taaacaacca ttgattcgga
    70141 catggggaat cctcctttgt gtagttttac agtttcggag gccaaaaaaa gggcgactac
    70201 cgttaggtag ccacccaagt cgtaagtccc tctcaggacg agcaggcacg atcggacgcg
    70261 aaaggagtaa cgctcgccgc ctttccgaag ctcgcagcaa caccggaagt ggcgattaac
    70321 cgatcgtgcc tgctcttact tcacgaaatt agcatcagaa ctcgatgtga cgagccttgg
    70381 tgctgtgcgt aagcggagtg cgttggttgc gtgtgatgtc agccaactgg cgtgcaatct
    70441 tgcggttgac acgctcattc gccagcttct ggtttggcaa ccagcgacgt ttgccgtcgt
    70501 gtgtctcgcc agcaacttcc attgcctcgc cgaaattgcg ttgagccagt gctttcatgc
    70561 gaccagtacc ttcactgagc acggagccac gaacgccacg gttgtagttc tcgtagaaca
    70621 ggtcagtacg tgccattgca gcagcaagtg cttcgtcacc cccgccggca gagtcacctt
    70681 caggcatgta ctccttctta acgtcggcga gacgcttctg gtacttgccg atacgcttga
    70741 gcagctcgaa gtcgtcttcc tggtcagcga gcaaggcgtc gaggttgaac ccgccggcag
    70801 cagccatagc gcgaagaggc acaggaacgc ctttctcggt cagagcttgc agcatatcga
    70861 gatacgcctg atcgccttca ggcttgagct gcttggccca gtgcaccgac ggaatcaaca
    70921 ggcgagaacc gtcctgcaga atctcatggt tggacatcga atcaaacttg tccagcatgt
    70981 tgcctttgat ggacagcttg ccgctacggt tcacggtgaa tccgtgcagc gccgacacca
    71041 gcgggaagat tttgttgtag aacagcttcg tggtgatcgt gtcacgatac gaacgcagag
    71101 cttcgatgaa cacggtcagc gacgtgtccg cgttggagta cgtggcctca ccgctcagga
    71161 aggactcgga gatacccagg gcgcgcagct tcatcgccat ggtttgatcc cagatgtccg
    71221 ttaccttcca gaagtcacca ccttggcgaa tctcctcagt gctaataccc atacgggttg
    71281 cgataaccgc acccagtggg tcagcgtcag cgttctggaa cagctccata gccatctgca
    71341 tatcggccat ggtcggttcc cactggtcac cgtcacccaa ggtgaggtgc aggataccgc
    71401 gctgacgacg ggccgactcc actagcgtcc cgcggaacag gttcttttcc agcagccaga
    71461 ttggcaggat gcgacggaag tacgacacac cagtcgaatt ggtgaacgac ttgcgtggga
    71521 tgtagatggt cgacagcggg tccagctcca gtgcatcgtt actgatctgc ttgacgactt
    71581 ccgcaccaag gtactcgcgc agcttcttga tccgtggact gtcgctgccc ataactgcct
    71641 tgtggctgtc agggaatgcc acagtaatca acgggtcctg cgaatagaac ggcagcggat
    71701 caaccttgca gttctcatac tggtgacaga tgaggtctac gaaggtgttc ttctgcgggt
    71761 tgtacagcat gttcgcaacg aacgcgccag tcacctggtg gtcaatggac aactcgggca
    71821 gcagcgtacg gatgttcaga cgttcgatca cttcctcgaa cgctgcactc acctttgggt
    71881 tctgaatgcc gccgatgttg aagtcggaga acggcaatgt ggacgtcagg tcaacgcacg
    71941 atccaccgat cgggtcgttg tagtagatgt ccttgtacag gcgcatgatg agcttctttt
    72001 gttcaaggtc ttcggagaag acgatgtcct taagaagcgg atcaatgtcg atttccaggg
    72061 ggagcgagga cacgctggtg tttttcagcg gagtacctgc ggtagcctca aaccctttgc
    72121 cgcctttgcc tcgacgacct gtatcatgga caccaatatc gcgtgacgag gttgtgcctg
    72181 tactttgcgg cgcaccctga tggatgaaac tctgtttgga cttgatgcgc atgattacct
    72241 caatcgctga ccttgtattg cttcttcact tcgcggatgc ggtagatgaa gaaacgacct
    72301 tggctctcgg cggcttcgag ttgcttggcg agcttcaagg acacatcctc gtaaacccag
    72361 tgaacgtcgc tgtggaagac gacgtgtagt tcctttgcct tcttgtcgag ccaggcgcgt
    72421 gccagattgg acgagtcgat ctgtaggacg tacaggttcg gatcgttctt gtcaggcaca
    72481 ttggagggcg tgcgctttcc cttgctggat ttgacaggag cgtcaaggcc acccgtgccc
    72541 gcttcaacag gcacagaacg aatcttaccc ttccagcctc tggagttgtt gataatgcgc
    72601 ttggcatctt tttccttgat cttgaagcgc acgtcgaggt cggagcgcgc aacgacgtag
    72661 tggttggcgc cgatcttgcg atagccgaac ttggcttctt taaccaactg gaggtcgaac
    72721 tctggatgat cagtcaccag caccacatcg cggccctgat acaggaacca tttataccgt
    72781 gaaatgtcga tcatgttatc acctacgtgc gctgcccatt ataccgaggg ttccgatgcc
    72841 accagagcct ccgccgatac ctccaccgcc gccagaatat aggcgagacg ccgcgattgc
    72901 tactgggcgt gtgtttgcta cagcctcggg ggcagccatt agaatggctt gatattcctc
    72961 ttcctgcaat ccacgaactg cgagcgacat ggctcggtag gtatcgtcag tgtacccatc
    73021 agctttgtcc accatgcgtg tggtgtcttt gactgtagcc atctgcatca gcaggtgaga
    73081 caccggctgc ccatcgaagc agagcgggta gtgctcatcg tcaaactcaa tgcactcgcg
    73141 gaacgtctgg cgctcggcca caggtagtac caactcaccc tgttggagaa gcgtcttgac
    73201 tgcgaacatg tccttgtact tcaaggaata ctgctcggcg atttcaagtt cttcccgaag
    73261 aatcttggcg tcctgcaaca acttcacaga gttccagcgg tcggccagca ggattcgcac
    73321 gttgcgcgct tccatgatgg gcatgatcac ttcggtgaag atgcgactgt ggttcagcgg
    73381 tgcgccgcgc tctgggatga tttcaaacac gcactcgatc tggaccttgt tgtagtcgtc
    73441 tagtcgagca caaacacctg cgaaagagtt gttcgtgagt ccggcgtcca gagcaaggag
    73501 tgatgggtac ttgctctttt tgagcttctt gatttcggcc catgtaaagg actcgcctcg
    73561 tttcttagag tgcttaacac ggcgaacgag acggatcgta tttttcttgt caccttgagc
    73621 atcttcaatc tcggtgtgat tctgcaggaa cgtgttggcc gccagtggag gcacggcacc
    73681 gtagtcacgt tccgcgttaa gtgggtctgt gcgatacgcc tcggaaatga ccttggagtt
    73741 tcgcggcagg gttgggttca cttcccaagt ggggcgcaca acaccgtaca tgatgtccga
    73801 gtgctctgca cgacgtacca gggtcatgat catatcgttc cgactcgcag gcgacgacac
    73861 gttcatggcg tacccagggt agacatcatc gtacccaagg ttgatcagac gttcagcggc
    73921 accacgaaca gtcagcaatg aacggtcgag agcgcccgcc acttcgtggg cgttgtcctt
    73981 taccttcttg gtgtcacggt tcgcatcgaa gtagccgatt tcgtcgattg cggtgaagta
    74041 acgagtacga ccacggagaa cccgcttgtc cgggccagcc ggataggcca tcagaccacg
    74101 gctcgggtaa gccacgtagg tatcgttgaa cttcaggagc ttctcgccgt acttttcctc
    74161 gtaatgacgc agcatgccgt gatactcgcg gaaccattgc gattccgtga gcgtggcata
    74221 gaagttctgc cacaaggtgt ctttcgcctg cgcgtaggtc agcgcaacga aggtacagtg
    74281 aagcatggtg cccgtcttca acccgtagaa tgcgttcggg ttttgcaact tgaggaggcg
    74341 atgcgtatgg tagggtgcaa agtaaccggc gatggacaga gacttaccag aacgctggcc
    74401 ggcacagacc gccaactcct ggataaactt catcttgcct ttcttgatga gcttcgaccg
    74461 accccatccg caatgcgggc agacgccgtg ctcaagcatg gctaccttgc gctccagttt
    74521 acggtaggta tcatccacct tgtgatcgac gtacagatac tctacgtcgg aacaccgtgg
    74581 gcaatactcg ttgaacgtga tgatgcccca ggtcaactgc tcgatgtacg gcttctcacc
    74641 gttggtcatc gcaaagcggt cgttggtaca ccattcgtac acgttcttcg ctaccggaat
    74701 gccggagtcg tcaatcttca tatcacgagg tacgaggatt ttggaatcca cgacctcgcg
    74761 aatggtgcgg gcaatgtcga tttcctgctc gtcaaaattg ccggcagtga tcgcgtgcgc
    74821 cgccttgttc atgttctctg gatcgaagtc ttgcgcggct acttcaccgc cacgcagacc
    74881 actcaagaac ttgaacgggt cagctagggc aacatcgtac ggatttgctc cttttagatt
    74941 cttgcccttt ttgatcttca tggtcacttc ctcgatgcac gaacacccac tgtgttctgc
    75001 ggcatgtgct ccatgtcagg atcaactcct gacttggtaa cagttgccgc atagtgtttg
    75061 gtcattgcag cgatggcgtc tgggatgcgc ttgcggttca gagcgagaat cacctcgtcg
    75121 gccgtcttga ttgacaggcg catcagcagg gtattcttca tcttctccgg gagcgacatc
    75181 tggttgacta tggaggtcac tatgttgagg cgcgagattg gcaccaaagc gtcagggatc
    75241 gcttcgtcca actcgatttc catgtccaga ccatcacgca atgctgcttc tacgaaatta
    75301 gaagcatcgt ggtgtgcgaa cagaagggat gccgactcta gcagagtgtt gcgcagcact
    75361 tcctctttgg cctgtgtgcc ctcacgcact tcggccaata tgtggtctgg aacttcgatt
    75421 tcgttctcac ctttgaccgg atactcggtt gggcgatagt tgataccgtc gtgcatcttg
    75481 ttgtgttggt gcccatcatc atctgggaac tcaacttcga tttccattac ctctgggaaa
    75541 tcgtcatcgt cgtcttgcgg aggcactgtg acgtattctg gctctggagc gacagtcggt
    75601 tttggcttag aaacgactgt gccgagagta ggcagtttct tggccttttc tcggcagaca
    75661 gttgttggga tggtaagctc agggttataa cgaaccccgt ggaaagccaa actggggaca
    75721 ttgtccccag tgtggttttc gagcattccg aagagagccg cactaagcga gagcgtagtc
    75781 tcctgcgact tcttcctctt cgtctccgct tcgtttcttt ttcttggatt tccgaggctc
    75841 atcgtcagac tcgcttcgtt ttcctttctt gcctttcttg gacttgtcgc ctttccgttt
    75901 cttggaaggc gcatcttctt cgtcatcctc tgatgagtag tcaacctgcg catcgggcat
    75961 gttctcagcg gtcatgatgt cgtaccgctc agccagctcg aagttaaaca cctcaccgtc
    76021 acggtctttc tcaacccgaa tcggcaagat gcgcagttca cgttgctctt gcttggtgta
    76081 gttccactgc cacatggtgt cggcgtgttc tttgataccc ttcgagtagc gcagcttatc
    76141 tgtggtatcg tccaactgag caaggataac cacaaggcac ttgctgcctt cacgactgaa
    76201 tcgcttggac acggccgcaa cttcggagag cttgaaccac tgagactcgt ggtccatgcc
    76261 agcgagaagg ccgatgtagt cgatcatcac gatctggtag ctgaacggct tgatcatgcg
    76321 gtacacgtcg tcaatcgaca tggctcgcgt tgggctgatc gtggtgtaga cgatgccgtg
    76381 cttctgcccg tgctcactga acagacggaa ggcttccttg atcttgtgct tgtcgccgga
    76441 ggtgagcttg ttctccttaa acttgttgaa cggaatcttc gtcaggtgcg acgcaagcct
    76501 tcgtgtctct tgttcctcgt ccatttccaa actgatccga cacacggact tgttggactt
    76561 gcggtagagg taaacactca ggttcatcgc aacggtcgat ttaccaccgg acgtagttgc
    76621 cgagataatg aacacgccat gttctggcag gccgccgttt cgcttgtcgt actcagcata
    76681 gccagtcttg attcgcggct cgaccgttcg gttgatgatg ttgtccacga tttgcgcgga
    76741 cgagtcattc gtaccgaagt tgaggaagaa ctggtcatcg gcaaggctgg cgttggcgcg
    76801 gctcacagct tccgttacgt cggagagcag agaatcaacg tcgatgtctg gcttgtcgag
    76861 agccgcgaag ctgtcttggg caatcgcgta aatcgcacga atcttgcggt accgctcaag
    76921 tacatccagc aggttgccta tctgcttttt gttcttgcac ggcttggcct ttttaatctg
    76981 ggacttcaat gcgtcccgca ggtcttcatc gattacagga tcggcagcca ggctgttgaa
    77041 gtcaacgatt tcaaatcgct tcttggccag ggtgtcgatc cgcttgaatg cttcgagcgt
    77101 aggagcattg tggaaatgct ccttactcag cttaccgaga agggtgctgc ggacgccagc
    77161 agggatggac tcgtcggtca gtgtcttgat gcaccgaact tcggagtcct gatcatatag
    77221 cagcgccatg tgtcagtcac tcatcaaccc agatggaaag ctccggatac ttctcggtaa
    77281 cggccttcac ccagacgttc caaggcgcac agtcctcgac aacattcagg tgaactactt
    77341 gccgcgtgtt gttcgacgtc ggattcatat ccgaggccga gacgctgcgt cgcttgtact
    77401 tgttgatctt gaggcgcttg aacggcgtct caagagcacg aacggctgcc tcgaagtcgg
    77461 gacggttgac gacgatgcgg tcgctaacaa taccgaaggc acggttcgtg gtgatgtttt
    77521 gattctcctt gaccactttg ctgatgtgaa ggaacagcag tcgcttgaag ctgtcctctg
    77581 ttacaccgct gaaacaggcg aatgcagcct tttccagaat ccaagcgtcg gtactcatgc
    77641 aacgctcctg tgcttgatca attcagttcc aacctttctc aggaacttag tcagtctctc
    77701 tttacacact ccgaggtgat cggcgaggtg agggaccaca ttttcgtgtt tggtgcggga
    77761 aacaaaatcc gcacaatctt catccagctt gatgaaccca cgcgctcgca ggtagcgagt
    77821 aaagcgcgag tcgtcttggc cgctaacgat cagaatggca cgacgccgta ctcgggactt
    77881 tccaagtgcg ctgacaaccc gctcgaagtt caggtcagac agcatcttgc tggagtcgtt
    77941 ttggttcgcc gcgttaagcg taccctcgta actgaaaagc tcctctccgt cgatcacggc
    78001 gagttggttc tcagaaacac aggtcaggct gaaactctgc ccgccgaatc cgtcgctccc
    78061 tgcattgttc atgcgacggc gtttgtccga tgtcttagcg ctgatgatgt tgagcgcgtg
    78121 gttggtgcag gtcgatcgca ggtagttcag gatgtgcgcc tgcgacttat cggacggtac
    78181 catcatgtaa tacgccttga tggctttgta cagcaactcg ccgttgaagt ccgaaaactc
    78241 cgcgttctcg gcgttgacca ggaacttgag cttgcggaag gtcttctggc gaacgtgctt
    78301 catcaactca gggtacatat cgttgaagtc gcgctgcgca cgctctacgc tgccttcttc
    78361 gatgtcctct ggtttcaagg acttgaccct tgcggatttc cgcattgacc tgcggaactt
    78421 cgcatcctcg aacgcacggc gcaacaacac cgcgtcattg cggacaatct cgaacgcatt
    78481 ggcgaagtgg tggatggtgt ccacgttcac tgccgacttg cagaggttga gcgccatgaa
    78541 cttgacgttc aaggtgaagt acgacttttc gatcaggctc aggcgaaaat cttttgcgct
    78601 gatgtccaga tcgcggaagc gtacattgtc tttcaggaaa tgctggtacg cataagcatc
    78661 gcacacgcca cacaggtaac ggagcgtctc ctgtgcaaca cggatcgcac gcggctgatc
    78721 caagtccaac ttgaggacgt ggcgaagtgc agaacacaaa ctttccatgt tggttaatct
    78781 cccgatacgc tgatgattac gtccccaccg gaatcgttgc ggctcttacg gggcttgtag
    78841 cccttggctt cacgttccat gttgcgacct tccatcatgc cgttcacgag gtcaaccagg
    78901 tcaatggtct tcttctgctt acggcgcggg agtttgttct ctttgaacac cgtgtcgatg
    78961 gtggtgatct gcccacctgc cgactcgttg gtcatgttga ggtcgtactc ttcctcacaa
    79021 cgcagacgct tggtcagcaa ccgagtcgtg tcaggatcga cgaggcggct cttcgcaacc
    79081 atcttctggc gcagctcgtt gaactcttcc acggtgaaaa tgtggtcttc gttcgtggag
    79141 cgagcgaaag tgaggttgca cttgccgtcc tgagaggtga ggcggatgta ctcactgctc
    79201 accgacatga tccgcgcgat catgaagttg gacaggtagt tggcaccagc agcaccacgg
    79261 tagcgtacat aaaccttctg gccgaagtgg aaccctgctt ttcgagtttt cttctcgtta
    79321 tacaaaagcg aggccaacgc acgaaggcct tcttctggga ccgcttggaa tagggacacc
    79381 agaccgtcga aagcatcccg cttcatgagc ggttgtagcg ctttcgtgtc tgcgatgaaa
    79441 tgcgggcagg ctgccgaggt tgaagtcttg tcgatcttcg agcatacctg cttgttatct
    79501 gcgattagct tttcacactt gaagccaacg cattcaccac agcggggttg gaggcttttt
    79561 agacttgcct ttacctgctt gcgtgtgcgt gttgtcatgt ccatcattca agtaaccctt
    79621 tttctttagt gtctcagcga gacagaggag cagagcttgg tccagattcc gaagccctga
    79681 atcgatcttg tacagatgca atgctttatg caccgcgtct gggatgcgcg aacttaccat
    79741 ccactcctta ccagcaaccg agttatcgat ggccgacagg atggagttca cgaggatttc
    79801 cagatagggt tttgcgttta gttcttcatt ttcgttcgcc cagtagcggc gtttgatgct
    79861 ccgtccagtt ctcgtccttg ccacaatagc ctcagcatga gcatgaagct ggttgtggca
    79921 ctgtgcgcac agcggaatct gcaggctatc ttttcctccc agagcctgcg gaaccgtgtg
    79981 gtgccaatgg agcaaggtga aatacttcgt gcaaatgaag cagttgcccg agtcgtactt
    80041 caccaacttg gctgtgttac tcatcttcgt tgaggctaaa cggcagcccc caatcaacct
    80101 cgaccgttcg cagtgtcagg tcgagggctt tgcgctgtcg ctcgtccacg atccacgcca
    80161 accacagatt tgggttgcgt gggttgggga caaacttcgt gctcgccagt gcgtaccgag
    80221 tgtgcgatcg gctgttcacc tgttccaaca actcgatgat cttgtcgttg gcttcggtag
    80281 ccgcgatttc gcgcttcggc cccgagcgtt tggcgatctt gaatccgcct ttgaccttgc
    80341 gaacgccgga gtcgatgccc agcttcttgt ggtcaaacgc gaagatgtac tgttgttcca
    80401 acaccaggta accgtcgcca acgcgagtca ccttgaagcc tgcccgttcg agcttggagg
    80461 ggtcgatctg tgcgccgagg tctttgaaca gcggcgtgac cggcatctgg aatgccaaga
    80521 acggcagacc cttcgtcgaa tttgggagtt tggtgtagaa cttaccgtag gaagccgcca
    80581 ggttcgcaat cgccttatcg gcgtctgcgt cggtgcccat cttcttgctg gtgcggtgag
    80641 agcgcacttg agcgatgtgg gcgtccaaag cggacttgat gtcgtcgtac gggaaagagt
    80701 ccatatagct ctggacaagt tcgcgcgtag agagccgatc atcacggtca gcgaagatgg
    80761 tgttgttggc caactccgtg gtaacgcgca aggtgcgagt caggagcttg ttgatgccaa
    80821 ccggcaccag ctcacgggtt tcttcgtttg cacgatagcc cttgagttgc tgctcagcat
    80881 cttgtacgtc ggtgatgatg gaagtgagag ccaaacgtag ctggctcatt ttgatggtgt
    80941 tgccctgctt agtaccttcg atcaggttgt tcagcagtgt ggtggatttc cacagatcaa
    81001 cgagtgaccg cggtagttcc ggattttcat tgcgctccaa ctctgcaatg taagagtcga
    81061 tcatggcatg tcccctgttg ccagatgtga taaggactta aattatctag gcccttatca
    81121 ggttgcagcg cgggcttgtc agaatccgtg tcctgacttc gctagacacg ctggttaatg
    81181 cagaacgccg acctgtaaaa gcatcgacgt tctggtattg gctaggtgtg caaacttttt
    81241 ggtgatcttc gtcactgtgt ttacacactt gctaaacctc aactatcagc ggcaccacta
    81301 ttgcagacgc tcatcgctga cgatgcgaca ttgtagcacg tctacaatag cagagtcaag
    81361 ctggtcaaaa attgaccagc tagccaactt actcgtcgtc cgcttcttcg ctgatgtcat
    81421 cggcctgacg gcctttggtg ttctcggcct tgatcgccaa cttcaggagc ttgtagcctt
    81481 cgccggagcg aacttgctta cggcaccatt cgtacaggcg gaacggcttg accttgaact
    81541 tggtgcagcc cttcttgatc agatcgggcg aaccatcgat cagtgccttg aactcgatcc
    81601 acgacacggt cttgccttcg agcggaccgg tgaggaactt gagcttcttg cgattgccgc
    81661 cgagctgccc agtgttcttg aggtactgat aggcgtccca gactcggcag aagcctttcg
    81721 cgttaccatc ggcatcgctc acgcagatgc gcagcgaaat ctctgcggct tgcggaccgc
    81781 cgagcttgtt cttgtgcacc ttgcatttca ggtaacggta cttgtcaacg ccttcaccgg
    81841 tgatggtgtc ttcttcctcg aactggccct tggcgtgggg aacgctgacc gaggtcatct
    81901 tgaggcggca gtcagagtag aaacgcagcg ccttaccgcc aggctcttgt tcggtcgggc
    81961 cgtacattgc catggggatg tcacgcaact ggttgatgcc cagtacgatg atccgcttgg
    82021 aacgcattgc acccttcacg cgcggcaggt ttgcagcgtg catacgagcc tgggcgccga
    82081 gcgacttgtc accctcgtcc ttatcgtcgg tctgcttcgg caccattgcc gggtacgagt
    82141 cgaccagcac gacggcttgg ggactaccgt cgggcatttc gattcggaac ttgttggtct
    82201 tgcggaagta ttccttgtcg tacacaccgg cgagtgcttt ctggttcgct ttggtgttct
    82261 cgtagacgca gtagaacttc ccgttctcct ggattttgtc cgggagaatc ttttcgagct
    82321 tggcgaggta gttgtagaag tcctcgccga ccgacggagc gtagtaacga acgcgcggtt
    82381 ggatgaccca gcctttgtcg tccttcacgc cgaacacgtt gtcaacgctc agacgcttgc
    82441 cgtggttcat gtagcggaag atgttctcgg cgtagtcggc ctggaacgaa ccttcgaagt
    82501 cgtgcagcga cgccttgccg tggaacgtgc tgtcggttgc gattgcaccc atgcacgtcg
    82561 tggcgagcgt agacttacac gactgctcgc cgccgaagaa cgtgtaccaa ccaccaggca
    82621 gcaggccgcc agcgagtgca acgtcgatgg aaagcaggcc agtggatagg cgatcttccg
    82681 attcgctaac cgccatggag gtaaggccga acttcttttc catggaatcg atttcggcgt
    82741 cgaggtgagc atacggatcg aacgcagcta ctgccgtgtc gcccttcttg cctttcttcg
    82801 cggtactcac gtcgatttcg acatcaccgc ccttgccttt gccgcgcttg ctctttgcgg
    82861 gagcgtcggc ttcggccttt ttcttctttg ccatgtacga atctccgaaa cgggaacggg
    82921 tggccacatc ggccacccgc agtcacttac tcgtcgtcat catcccaggc agatttcttg
    82981 cccttgccgg atttcttcga cttcttgtcc ttggtggatt tgtcggactt ggacttcttg
    83041 cccttgtcag acttcttgga cttcttcgga gcttcgtcct cgtcgtcatc agacgatttc
    83101 ttggacttct tggccttctt cttgggcttg tcgtcctcgt catcatcgtc gtccgacttg
    83161 gacttggact tcttgccctt cttcttgggc ttgtcatcct cgtcctcgtc gtcatcatcg
    83221 tcgctgaacg ccggcttgga ctttttcttc ttcttgggct tgtcgtcttc gtcgtcatcg
    83281 tcatcggaga acgctttgga cttcttcttg cccttcttgc ctttcttcgg ctcgtcatcg
    83341 tcaccgagac tgtagccgtc accgtcgtcg tcatcgtccg gagtatcacc gccgacgatt
    83401 tccatgcgct tgaagtcttc cagcgcttgc ttggcgtcca tgcggccggt gacatcgagc
    83461 agggtttcgt cgagcttcca gaccagatat gccttctcgt cgtcggtgag cggagtgcgc
    83521 tcgtccttgt cgatggaata cttgtcggta cccggagcct tcggcttgaa cttgacacga
    83581 atgtcgcagc cgtacttctc gtgcgtcacg tcgaacgctt tcttggcgcc ggacttcttg
    83641 tccttggcgg tgttgccttc gccgatctct tggatacggc tcgccatggt ggaagtgaag
    83701 cggcagacgc gcaccggagt ccaggacttc gagcggatgt ccttgaagcc ggacttcttc
    83761 tcttccttgg tgtgctctgc cttcttgcgc ggctcatctt cctgcagctc gcggatgatg
    83821 gcgttgccca ggtagaagaa ctcgtagcga gcgctgccgt ccttgccgtg agtcaggtcg
    83881 cagtacgggc acttgacttc tttgcccttc gcgtctttgc gcggctcgcc ttcgtggttc
    83941 gggtcgaacg cgatgcagta gcgcgggatg gtgatttctt tcttttcctt accagcaagg
    84001 atgctgatcc agtgacgctt cactggcaga atcttgccgg gcaggcaacg aatctgcgac
    84061 cactcgtcag ccggaaactt gtgcagttcg atcacttcat ccagcttgac cgaatccttg
    84121 ttaccggtgc gtggttggag agttccaaat ccactcatgt tagataactc ctgggttgaa
    84181 cacgttagtt attgacagtt ttcctctagg gtgtgctggc gcatcagtgc caactcgtca
    84241 ggagtgaaga actcaccgat gtcaagtgtg agcctagcga cgccttccct atctacttcc
    84301 ttggcaagca actggacgag ctgttgcgac tcaagccgct cgaagtcctc atccatgacg
    84361 tgaccgtccg acaacgtaga gtacagcgtc ctctcgtcat cctcgccggg ctttttcaga
    84421 gcgtccagag agacactgaa attaacctcg gagctttcgc cgacggctag cttacgcttc
    84481 tgcgattgcg gcacggtgta cgccacgccg tattcgtgat ctgcgctgca agtttgagca
    84541 ttgagcaccc accagttgat gtacgtggtg agcgcaccct tggacgagtc gtacttatcc
    84601 aaggcgacga ccattgcttt caggatcgat tgctttaggt cgtggaagtc caactgttga
    84661 ccttggttag aggtcatgtg ggacttcgct tgcgtgcttg agtgccgcaa gtagttgtct
    84721 agcgtcgctg aacggaacgc atagaacttt tccaggtaag ccgatgcttg agtgacgatg
    84781 cggtacatgt ccgcacgccg cgtaatgcca gcaccgacat aagccatgtc gtcaacggcc
    84841 agcttgtttt catggctggg gtcgaccatg aatctttggt acgcctgcag aaagccttgg
    84901 ttgtcatcca gaaagcgctt gatgaaacaa tggatgaacg agcgttcgat gcggcaatcg
    84961 cggaacgtcc gaaacttgaa cgcaccgtcc gtgtgggtga gcacggcgca caggttctca
    85021 acgagttctt cgcgcgggac cgacgacagc ttgcgcttgc ggttcgttgc gacgattgtg
    85081 aggacgtggg acacctgtga gtcaaacacg gaagagtaca gcatcaaagg ctcaagcgcc
    85141 ttgtagagga gcatgtccat gaccttctgg atttgttccc cagtaaggtt cttgtccatg
    85201 ctcattatcc aagcaactcc cgcagttctt tcaacgacag gtcggcgtac aaggtatcgt
    85261 acagcttgat gttctggtca agcggaagcg ttggttcgat tcgtggatcg ttacgtcgct
    85321 tcggtgcgcc ctttggggtt ggcaggacaa acccaccgcc gtttctagtt tcaatcatcc
    85381 tcgcgtagtg atcgaagtag agcatgaccc gatcgtggcg ttcgcgcaac tgcacttctt
    85441 ccttgatctt ctcggccagc ttctctcgaa actcctcgac ttgtgcgccc ttctcctggt
    85501 actgcccgag gagcttgatg ttgtttgcgt tcacctgttc gaggttcgcg gcgacgcgct
    85561 gattctcggc gatcaacgct cgcgtctgct cgttggcttc ggccagagac gtagcaatcc
    85621 gcgcttgacc ctcctgcgca atttgcagtt gaatctggag cgcggcaatc ttgatgtgcg
    85681 gattttcttg tgtgtcgctc atgttcgtgc atccgtagtt acaggttctg ctccagagca
    85741 atcttggcaa gcgcgatgat gtgcttgcag cagcctggtg ccagacgagg gttggtgaag
    85801 ttgggtgctt cgccgttgga gtagatcaag cgactagcac cgaccgatgc gttggcgtac
    85861 tcgaagacgt agacgaagtt ttcgcaggtg cactgtacca gcaccttgtt gtgtcgattg
    85921 actggtagct tgtcgtcgtc acccatgccg atgatgtacg tctcgtggac tcggcgcacg
    85981 cgattctgcc gccagacatc gtaggtgacc atgtggccca tgatcacagg acgatgcgtc
    86041 ttggtaaact tgcgctcaat cttcttggct tcaacgtcaa ccgcattgtt gatgaacaga
    86101 cgcggagtgg cacgaatcag ttgacgcagc gtcatgcctt tcttcgacgc agcagtctca
    86161 ggcagttgtc ggacaggcat tgcctccaag cgcttgagcc tgtaaggcat gccggacgcc
    86221 agacgttctt tcccgggccg cttcgatttg aacacgactg ccttcttcga cttcatgcgc
    86281 tcttgcgtct tctccgcggt gcgcttggca tcggacttac gccctgaggt gttcttgcga
    86341 cttttggcaa gcggcttgta cggcttcttc gccatgctac ctccggctct tatgcttgaa
    86401 cttcgtctgg ttgaagaacg actcggcctt cttgaccgtg gcttgcagca gcaactggtt
    86461 gccggtcaac aggcgcgcac gcttgagagt gtcgatagtg gtgacctcgc cgttggctgc
    86521 catgagcggc gtttccagtt cggcgtcgag cgtgcctgcg taacgagtct cggcaagttc
    86581 ttcaacctcg taaaccaagc agcaggtgct caagtcaacg ataccgacgc tcaacatctg
    86641 cggacgaatg tcggtgtaat cgacaggacc ttcccacgag gtaaggccga agaaagaggt
    86701 ctcgatcacc tcaggttcgc ctgtttctgc gcaggtcgcc tgctcacggg tactgaacgt
    86761 ggcttgcttg tcgcgcagaa tgtcatgcaa tacggcatct gggaagtaag tcatcgactc
    86821 gaagatgcgg cgcaccaagg cacggtcagg cggcgagaac ttgccgtcca tgaaaatgtg
    86881 caggagcttc ccgtcgaagt gcaccagctt tatgtagcga ttgaagatcg cggtcaacgc
    86941 catggtcgaa ttgaggtacg cacgctcgtt ggtgccctca atcaggaata cgctttcgag
    87001 tccgcgcttt tggcttcttt tcagagcctc ctcgaacatg tggtgcggga gggcgagttc
    87061 ccacagaagc ggcagacagg aaacgttggt atcggcttgc atcttctact atccctacga
    87121 tctttgaatt tgggcgtgct cgctggaccg cgtccagaaa tatgcacgag gtgtcgagta
    87181 tgcgagcatc ttctggaacg ccgagcccat cgaaaaatgg ctgcaggtcc tttactcgca
    87241 tacgcggcag cgatccggta ttcaacccaa cgaccgcttt gtagacgacc ccgtcataga
    87301 cttcctctcg gaatcgcagg ggctcatcct ttatttgcac tggagtgaat cggttgtggg
    87361 tttcaaaccc ggccagctta gcctgataca acacggtagc cagatcgacc acgtcaacaa
    87421 caaacactgc ctgaccgtct ggcttcaaca gccgaagcaa gtgctggaaa atctccatac
    87481 gctgcgttcg ccaaccaaga ggtgacagtt ggtgagacgt ggcgaatagg tcgtactcag
    87541 gatacgcgaa cacgaggtcc agtggacgct tcaagtgctc aagcacgtcg tacaggttat
    87601 ggtgaatcac ctttagccga tcgccgacga gcaactgtct tgggttagta actcggaagc
    87661 tggtacgaga aacgacccag ccgttgtgct caccgcaacg agatattacg ggaacgtcat
    87721 cgcaggtgta gcatccacag ctatagaagt tgcgcatcgg ccatacgtcc atcacttcaa
    87781 ctcagcttcc ggcgcatcga ggtcatggtc tgccgtgatg ccgccgtcag tcgtcatcgc
    87841 gtgcgcaggc acaacatccg ggttttctgc aaccacgttc tttgcgaacg ggtgctgtat
    87901 ttcgccgcga gagtacgcct gcatcttggc gacaaaatct ccgaaggcgg caatcacgtc
    87961 aggctttact tgctggatgg ctttgatttc gatgaagttt gcgtcggcca gtgtgtagcc
    88021 gtagccgaga gagtccagat cgaaggcagc cacgaagcag tacgttggac cgctggggtc
    88081 ttggaaatgg accactgtgt acgtggccga gcgaaactcc tcgacttgtg ctttcaactc
    88141 aagagcttgg gccaccatct cccgatgggt tggaatcatg ttttccctcc aaggcgtaga
    88201 gcctgcgagt agaactttcg gaagaggctg caaacgtcac cagatactgc gacgtgacgg
    88261 cagccgctat ttgatcgtat gcgtttacag ttattgccag atgcttggcg tcgatgttca
    88321 gcgcctgtgc catagcactg caaagggcag tgcgcgtgac gagctgtggc tttccgtcct
    88381 gcggcgcaaa tccagcaacg acatccagaa ttttctcacc ctgcggatgg gcaaagatgt
    88441 tgcgcatgat tgcagagttg gacccatcgt agatgagcga ccaagcgtac tcgtaggcgt
    88501 actccagcgg ttgaaccagc tggtcaccta cagcacgatc tgggaacatg cgcaggccga
    88561 ggtcgtcgat atggttgatc agggattcga tgaaggagag ttcgacacgc gccatgtcca
    88621 agcacggctg tgcgatgata aagcgggcgt ctgtttcgag aacaaaagcc tcggcctgca
    88681 acttgttggc ctgagtgtct ttgttgttct gatagtcgcg tatggtcgcc ttggcgttaa
    88741 tcaccttggc ctgtgcgcgc ttctgctcag cgaaggcagc ggcgatggcg aactgtcggt
    88801 cttctcgaag ttcgtggaga atgcgatatg cttcatcgat gatgaaggct tggccgaaag
    88861 acacggcgta tatttcgtac agcgagtgtt tccagttcat gctttggtac ccaccataaa
    88921 cagaaaaagc gcgcctactt actttcgtgt tgggcgcgct ttttctatgc ttcaatcacc
    88981 ggcgcacgcc gacgatcaat ccaggtcgtc gaagtcctcg aagtcgtcat ccgacttcga
    89041 cttcttgtcc gccttcttgg acttcttgcc ttcggctttt tcagccttgg ccttcttggc
    89101 tttcttgtcc ttcttggact cggccttggc cgacttgtcg gacttcttgc cttcggcttt
    89161 ctcggccttg gctttcttgt ccttcttcac cggcttgtcg gccttctcgg ctttcttgga
    89221 cttcttgctg tcgcccttgt cagccttggc tttcttgcct tcggccttct cggccttggc
    89281 cttcttgtcg gacttcttgc cttcgccctt ggccggcttg tcagccttct cggctttctt
    89341 ggacttcttg ccctcggctt tctcggcctt ggctttcttg tccttcttgg ccggcttgtc
    89401 agccttggcc ttcgccggag cggcggcgcc gtcagcagtc agcttctcga cggccttgat
    89461 ctgggcttgg gtgcctttca ggctttcctg cgcggtcttg agcgctttct ccagggcagc
    89521 aacggtgccc ttggcagcac gttcttcctt acgcaggcgg gaaacttcct gcttcttgtt
    89581 gatgagtacg tcgttcttgg ccatgttctt cgattccaga tttggaggag taaagggagc
    89641 tgcttctatg agcacccgac ttgttgagca actatgaatt agcgtgctca gattttacga
    89701 ccgagacgca aactttgttt acgcctcggg tgacgcttag gaaggtgcgg ccgctcgcat
    89761 gttgctaggc cgcgcgccta ccgggccgag gtatcagtcg aagtcttctt cgtcttcttc
    89821 gtcttcttcc tcgtcgtcgt cttcttcttc ctcgtcgtcc tcgtcctcgt cctcgtcgtc
    89881 gtcctcgtcg tcgtcatctt cctcgtcgtc gtcttcttct tcctcgtcgt cttcctcgtc
    89941 gtcctcgtcc tcgtcgtctt cttcctcgtc gtcctcgtcg tcgtcctcgt cttcttcttc
    90001 ctcgtcgtcc tcgtcctcgt cgtcttcttc ctcgtcgtcc tcgtcttctt cttcctcgtc
    90061 ggactcatcg tcctcctcgg tcacgtcggg agcctgctcg gcgacgagtg cgatggcctc
    90121 gtcgatggtg tcggcaccgg cttccttcat ctgttgcagc agcgagagca gcgcgatggc
    90181 caggccggcg gtcaggtcga agttgatttc tttggctttg gacttggtgg atttcttctt
    90241 ggccatgatg ggctccaatt gagtgagttg tttcgagttt cacgttcgag cagccacagc
    90301 gctcgttgca gtggctgttt acacttttgt aagaccgcag atcagggctt agtcgtccag
    90361 atcgtcgtcg tcttcgtcgg cctttttctt cttgcccttc ttggacttct tgccttcggc
    90421 tttctcggcc ttggctttct tgtccttctt ggacttcttg ccttcaccgc cggcagcggc
    90481 ttcgtcttcg gcgcgaactt cgatgcgaac atcgtcgcgt tgatacagct tcacagtttc
    90541 accggaagcg gtctggatgg tcatgatgcc acccttgtct tcgaccaggc gaccgacaac
    90601 ttcgcggatg gcgacttcgc ggaacacggt cacagcggag acttcgccga cggcgccgaa
    90661 cacttcgacg acatcgctac gggagaagcg gctgaccaca gtcttctgcg aagcgctggt
    90721 acgcttgtgg cgcagcatga ccgcgtcggt gccgtcttga accaggaagc caccgatttc
    90781 gacagcttgg cgagcgaaca cggtgaacgt gaacatcgcg gacttggcct tgaagctggt
    90841 cttggcgctg atgttcttca ggcgcttggc gatcttgtcg gtacgggaca ggcgattcgc
    90901 ggtattgcgc tttttcgttt tgtcttttgc catggtgtgt atcactcacc ttctttttcg
    90961 agagagaaag cgacgaggaa atcgccgccg ttaaacaggg catcagcgta gtcttcacgc
    91021 tcgaagcccg gggcgcctac gaactcgcca ccttcaaccg cgttgcggta gctgaggatt
    91081 tcggcttccg gatcgttgct acgaatccag ttgaacgcat ccagcaccga ttgcttcatc
    91141 aggtcctggc tgtagaagcc gacgtacact gcggacggca tgcccgcctt gatgccagcc
    91201 tgttcgaggt acttgaagtg ggtcttcaag gtcttctcga acttgtccga cgcttcacgc
    91261 agcagcagcg ggatgcgcag gtgtacgatg aacttcacag taaccgaaac ggtcttggtc
    91321 tgcgcagtcg gctcgccggt ctggttgacc gacagcagcg gacgaacgcg gatgtactcg
    91381 tccgccggca gcatcacggc accgtcttcg ccagccagtt cgatgtagtg ctgaccgtcg
    91441 gcgctcggga agttcgcgta cagggtgctc tgcgcagcct tcaggtgttc ttcgatcagg
    91501 ttctcgacga ccagggcacc ggtgtcagca gtaacgacca gacgttcttc gttggccatc
    91561 agcttgctca gcacgccgac gaactcgcgc agcggttcac gcaggacgcc gatacggccg
    91621 gagcgttcgt tgagcttgga gagcgactgg atcaggttga gcttctggtc gttgaactcg
    91681 aagttcgcgg tatcgatcag cgcgtcctgc acttcgtcgt ggaacaggtt gaccacgaag
    91741 ttcagctcgg ggttgacgac caggcgcacg atgccttcga cacctgcggt ttcctgcaga
    91801 atctgcgaga agctgcgcgg ctggtattcg tcttcgacgt ccacaccgtc ggcaccatcg
    91861 acatcggcca tttcgacttc ttcgatgttg cgggtcggct cgaccgcgat gccggccggg
    91921 gcgccacgtt cttctgcgga cggtgcggct tcgctggcga gttgctggct ctgacgctcg
    91981 gcatcgccga tcaggttttc ttggttactc atggtttgtc tcctttagac ttcgtgtacg
    92041 agtagcaacg cttgatgttc acactttctg cgtatggccg aatggtgagt ccggtcacgg
    92101 tgtactgatc atcgtaggct gcctcgaact tggcaatgat attatcgagt gcagatttag
    92161 taatcgcacc agacgtatct acctcgtatc cgagaatgtc aaccaacgga tggctcagag
    92221 agcggaaccc aagcgactgc aagtgaaccg ccggcttgat ccgcatctgc ggacccatga
    92281 gcttgccacg ctggtacaca aacataccgg tcgcaacaaa ctgcaggtag tgctcaggca
    92341 gtgtctttac atactccgcc cgggccgctt cgcgctctgc attgccgttg gcgattcgcg
    92401 cctcgagctt tgctttacgc ttttccaact tactgatctt ctcggcaaac tttggcttcg
    92461 cgctgcgaga cgcataagat tccagcttgc gaactgtgga ttgcagctcc tccttcatat
    92521 cggcgataac aaaggtgaag tcatcgatac ggttgcggtc gacagtagcc atgtactcgc
    92581 gcagcatatc gctgaccgtt ttcgcattcg ggaagtgctt gcgcaactcc gagcgcattt
    92641 tcttcggcac cgccaaggtg ccttgaacca cgaacagctc ggcgccgtgg ccgaatggcg
    92701 tgtagttctg aattaccttg cgataaccat tgtgctgacc aaactccagg ggaatgccca
    92761 ggtgccgtag ctggtcaagc gtgtagacaa tcttctcgcc aatatgcagg aaggccgcat
    92821 acaggtgagc gtgcgtattg ccttcgacct cgtatgcgcg atacacgagg ttgatgcgaa
    92881 caccggagag cttgggtgtg atgcacacgc ctttttccag cttctggtcg gtgtacgctt
    92941 tcgggcggtt gcacttgcgc aaaacttcgt cgatggtctg ttcgatggat tccggccaca
    93001 ccaagccgtc acgggcacgc aacgcgcttt ctcggcgatc agccttgagt tgcttgatcg
    93061 catcctcgta ggtcacgttg tcggcagcat tcaaaccggc aaacgcagcc catgcctcgg
    93121 catgggtttg gcattgcggg agacagaagc cagagttgta catcaggctt acggtcgcca
    93181 tgtcgggcaa gttgccattg atggcgccca gtacgatttc gtcgagcgcc ttaacggtaa
    93241 gggcaggcac tacgtcaatc tcctcatccg acaggcgacc gtgcagtacg aacctgcaat
    93301 ggtaaagcgt gtcgatgttc gtggagcgta ccagtcgatt gcgctggtac aggttgttca
    93361 aaactgcgtt cagtgcgtca ctattcataa ccacctcctg agcgcaattc acactttatc
    93421 cgggtctggc agaagtttgc tgaccgcgtc ggcgccgtag gcgttgagca cactggcgag
    93481 cggggagcag aacatacgca ccagctcgat ctgggtatca tccaactcga catcgagttt
    93541 gaggatgagc atgccgtaaa cttcactcag cacggacggc acgacaacca gattgtcatt
    93601 ggccagtacg gtatttagtt cgtgaatctt ggctacaacg tccggctgaa cagcatgttc
    93661 gggcggaaac gggtcgaggc caagcatttc gtgcggaaga atggcaaacg gcatttcgtt
    93721 atctgccatc accatacgga tttcttcatt catcagataa ggcctctacg gatgcgtttc
    93781 gcatcgcagc gaaagtggta tggttgccat tactgacagc cagcacgaat tcctttacag
    93841 cattctggtc gaaccctccg accagcggaa cgacggcgtt cttctccatc aagaacccaa
    93901 accacaggtc acgttggtag gtttcttcgt gcttgatcag gagtcctagc tcttgatcga
    93961 tcactcggta tagctggtca agctcggcag ggtcgctttt gaccaaggta gcgtgccgag
    94021 tccattcgac cgtgttgcca ttgtgcagca gcacggacgc tttgtttgca tcgagcgaat
    94081 ggcgtaacag caacatggtt tgcacctgac cgctgacaac aaagcggagc agttcgatct
    94141 tggcgccatt gatagtcacg gcaatcgact caaccgcacg atcccacgtc ggatgttccg
    94201 cttcacggtg caccttgatg cgggtgtacg gcagctcgct cagttcaaac agacgtagaa
    94261 tcttgtcgtg cataacaacc tctcgggtga gagcagggtg agcgaactac gcccaccctg
    94321 ctgcggctta ctcggcctcg acttcttcca tgcgggcgac gtcggcgatg gacttgctgc
    94381 ggaacttcag gctgtccagg ttgagcagct tgacagtttc gtcggcttcg tcgtaaccaa
    94441 ccagcaggaa ctcatgctta tcttccttgc ccttgagtac ggtctggccg ggcaccatgt
    94501 cgtcaccgaa cttgtcctcg atttcatcgc tggcgagata cgcctcgaca aaaccgcgaa
    94561 ctttgccttc gctcaggttc ggagcacgct cgcggatggc gttgaccatg tcttcgacgc
    94621 tgacggcgtc ttcggactca tcttcttcct cctcgtcgtc ctcgtcctcg tcttcggact
    94681 catcgtcctc gtcgtcttcc agctcaccat cgtcatcgcc gacttcatct tcgtcctcgt
    94741 cgccagcctc cagttcgacg ccagcctcat ctgcggcttc gcggatggcg tcatcgtcgt
    94801 tgtcgtcgtc ttcgcggatg agggcgataa ccgcctcggc gtccatcgac ttcttggtgg
    94861 tcaggccgag cttgcgcgcg atcttcttga ggtcggccac gtcgaggtcg ccgagaagtt
    94921 cgtcttccag gccttcatcg tcctcgtcgt catcgtccag accttcatcg tccaggctgt
    94981 cgtcgtcctc gtcgtcatca ggtgcgacgt cggtggcttc gcggtgttcg cggatgtacg
    95041 ccttgatttc cttgtcggac ttgctgcccg gcatcagggt gatggtgaca cggagcgcgt
    95101 tctcgttgaa ctgcgcacct acagcgaccg gtaccacgtc gtacacgccg ctggccgaca
    95161 gtgcattgcc aagcagtgca aacgcatcgt tgctgatcgc ttcggcgtta cgctgatcga
    95221 acgcttcgac cagtttcttc ttggcagcct tcggcttgga cttcggcgct tcgggctcgt
    95281 ctttctgctt ggaggtacgc gcacgcttgc cagcaggtgc accttctgcc tcggctgctt
    95341 cgcgcttcaa gcgacggcga cgctggcgtg cggtttcacc ggcgggtgca tcgtcatcgt
    95401 ctttcacctt acggttgcgg gcgcgagccg gcttggtcgg ctcttccttg gcggctttct
    95461 tgcctttctt cggagtgtcg aagaagaagc cggggccgcg cttgtagatg ccgtcgatgt
    95521 ggacgcgagt gccgtcctcg gtgatagctt cgccagtctt caccacgatc ttctcgacgc
    95581 ggtgacgctc accgtcgatg gtgatgcgct tgccttgcat gcctttcagg tcgtctttag
    95641 tgatagccat gttctgagtc ctcattaacc taaactaagt ttgtaaccgt aatgctggat
    95701 gcagcgtgtc gaacacgcaa ccatcatagc atacgatcag ggttcgacgc aatggccact
    95761 tgctcaaaca gcagcgagct aagctccggt agcgtcttct gggtgttgat gagagtgtgg
    95821 gtgattgcct cagccacgtt cttgggcatt ttcgcgttct ggccagcgac ggtgttagcg
    95881 tactcgacga atttctgcca aaactcgccg acaacggcct gtacatttcc tcgggaaagc
    95941 gcggcattgg atttctgcac ttccaccaca ggatggctgc tatggcgaaa cggcttccga
    96001 atatggaggg tcgtctcgcc gcgcaacaca tgctcacgca ccttgtcgaa agtctgcgca
    96061 ggcagttgaa gaatcgcaca acgcggttga tcccctgcca agtagacgat cggcatacct
    96121 acggcagcgt gcttgttgtc ctgtacggac aacgcatcct cagcactccc atttatcaga
    96181 atgggaggca ggcggaaggc acgacgctca atgccgtgaa gccagatggt atttttcaac
    96241 accaccgtat ttgcaccgag gcccagagcg aacagcggtg caaattgttt gacatcggag
    96301 taggcagcct tgttgtccgc gtaaaacggc gggtcacgca ggaagctcgg gatcacatga
    96361 tccactccgt tgccgattgt ttggattgtg aagtaaccgc gctcgtccag aacgaggttc
    96421 tttgcccgag acatcaaggc atacgcaaac accaagcttc cgcttatgcc tgccatgatg
    96481 tacagagcct cgactatgat tgccaactcg ctgaacgtca aacggcgacg ttcctcgaac
    96541 gaatcgatct gcttgttggc gtaaacaatc gccggggtta tttcgtggtc acgctttatg
    96601 cgctgggcat tcatagattc acctgttagg tttttcgccc taactcagaa gggtccgtcc
    96661 cctcagttat cagcatgtaa ggacccttgt tgtaagcggg cgctagcatt ttccgtttac
    96721 gttccttttc cttctgcgcc aaggcttcgc ggcgcaccat ttctggatcg tccaactgga
    96781 cgcatttact cggtttggtt ttcctggcag cttgcgccga cggaatagtt cgagctttga
    96841 ctgggtcgtc gtactcgtat gttggtattt tgtttacgga gatttccttg tcactcggct
    96901 tgtcgcgctt acgcagcgct ttcgccagct tcgcctgttc ctgctcctca cggagtcgtt
    96961 tggctttcgc ttgtgctttg gtcagtctct tggtcatgcc ctgtctcagc catgatggta
    97021 gaaaaacacg acggtgcaaa gccgccgcat tgtttacgca acgactcctt ctgcttatgg
    97081 ctaatagcga tgatgtcgtg tgcgtgctcc aggtacgtcg caacatttgg cgagttgtct
    97141 gcgatgaagc cccagagctt cccgtgctct actacagctt ccgctggagc gggaagatcg
    97201 ttgaccagca ccagttttgc catggtgtcg gtcggaatgc tcaggtaata ctggtcggcg
    97261 agagcaggct gtgctgaaac aatcgccagt gcaataatca gattgcgcat gttcgagtcc
    97321 ttgaaacgat gagtggacct ctcggtccac tcggttgagc ctttcggccg ctaacttagc
    97381 cccacgtggt gcgtcgtccg gaactgccca gttgggtcag tttgtcgttc atgacgacgc
    97441 ggttcgcatt acgaggtgcc ttctttacct tggacgaagt accttgaggt acctgcccgg
    97501 tagtttgtcg aatgtgcctc tcaaggagaa gaatctcccg ttgaagttca tcgagcgttg
    97561 ggtccgccac aaactcatcg gcactcatat cgtctcccca tgacggttgt ggagaggcga
    97621 gccttaaccc gcctctcgtg gcggattagt ttgcagcttg cttcgacgcg gccttggctg
    97681 ccggcttggc agttggcttg gtggctttgg ccggcagcgg cttggccacg gtcttcttgc
    97741 cgacgctcgg cttggctgcc ggcttggtgg ctttagccgg cagcggcttg gctactttct
    97801 tggcttcggg cttggcagcc ggcttgactg ccggaacctt cttcaccggc ttggcagcca
    97861 cggtgttcgc ggccttggtg gcagcttgtg ccttggtcag cacggcttgc acgccgttga
    97921 tggccttgtc gagttcgtgc tgggcggcaa ccagtttctt ctccagtgcc gccacgttct
    97981 tcacggcgcg agtgtagttg cgaccggcgg cgtccagttc tttgcggaca gctttcgcgg
    98041 aggtcagagc ttgttcgatt ttctgagtca tgttcgatgt tcctttatgt tggtattcaa
    98101 actgtgcgcc acatgcacac atcgagtggc acccgaagat gccactgaat ctatgcaggc
    98161 tgggcaatcg tgtccgctgc ggcgagaacc gcgtctacaa actttttgcg tgcccgttgt
    98221 tcaagcaggt ttctcttggc gtgggtggtg tccaacttct ggagttcctc caacttcacc
    98281 agttgtgccc aaagaaacgt ggcttgtata ggtccgagtt ggcatcgcac acttccgttg
    98341 gtgctatcga acgtcactgt tacatgctgc gtcatcttaa cctcaactaa gtccgtaacc
    98401 actatcgcta cagcacatgc tgctaacgtg atgtcattat agcataccgg cggtacccac
    98461 gtgaaggcgt ttagtggtta tgtttttagc tcaggtattt gacgtaccga cttacggtgc
    98521 tgcgaatcgc gttggcttct aatgctttac agatgaagtg gatcatcttg gtatctggtt
    98581 tcccaggcac cagcttcgac aacttgatcg gcatgatgtc tcgatgaatc gtaaccagac
    98641 gccggatgag gcggaaccgt tcgcgtgctg cctcgaagtt tgcgcgttgg gtcttgttga
    98701 gcactgagag gtcagcgtcc tcgatacgct tcgacgtagc cacgagtttg acgatagccg
    98761 cagggccgat tgcttcgacg cctggaatgt tgtccacctt gtcaccttgc atcatcaaca
    98821 tgcacgggat gcggcttggc ttaaccagat agtgctcagc gcaattcttg cgcgtgattt
    98881 ccaggtagtc tttagtgtcc tgctggtatt tcagcagagt caccttgccc ttgtcgagaa
    98941 gctgggccat gtccttgtcg ttgctgacaa tctcgacctc catgtcagct tcaacaccca
    99001 ggcgagtcaa cgtgccgatg atgtcatccg cctcgacgcc agctttgtgt accaccttga
    99061 tccccattgc ggtcagcaga tcatacatgg gcttgcgctg cggtatcagg cgagcttgct
    99121 gctcagggtc tttctctcga ttgcccttgt atgccttgaa tatcttgtgg cggtgcgtcg
    99181 gtgctttgcg gtccatgacg aacgcaatgt gcgttggttg gcgagccaac acgacactca
    99241 ccacgatgtt gacgacgcct ttgattgcgt tggtgtggaa ccctttcgag gtcaccagct
    99301 gaggtacggc aaagaaggca cgcatcaaca cgttcgagcc gtcgaagatc aggagcttct
    99361 gtttcattgg atggtgtacc actttggtat gtacatgcgc cgacgtgcgt tcgcctcaat
    99421 caggaagaag tctccgtcat cggagagcac ttctatctca ccgagaaaag ctggaacgca
    99481 ccgttgggat aggcggatgt tgcggatggt gttgttgtcg ctctcagcga ttgcgcgtgc
    99541 atactccacc caatgctcag gtgttttgca cgcgaatccc tcgacagtga tcaccactgg
    99601 ctgcggtggt tgaattacga caaccatcaa cagcgcaacc agaaagagtc tcacggctga
    99661 gcctgcaagg cacgctccca gagcaacgtc tgcgggccgg ccttatcgaa atagttggga
    99721 gagctgtaca tgaccttggc gtcctgtacg aactcgatca cgaacagcgt gccgttgagg
    99781 gtgcgaatag gcgcataccc gagaacgtcg agcgggtggg tgttgttcag gaagcggcag
    99841 cgattggcct ttcgggcatc acgcacgaat tgcacaaact ctgcgctctg gttgttgccg
    99901 gcgagagcaa cgatggcttt ggcgtccaca gaggcatcac acacgatggc atcgggatta
    99961 cccgtgtcgg caaaggcagg tatcggcgtg aaagacgaat cgcctttggg ttgagtagcg
   100021 caagcagcaa gcgcaatggt agcaagcaaa gccaactttt tcatgttatt cctcgtccga
   100081 atgttctgca attgtttgtg gcgtgatcat ggccacctgc acccaatgag cgatgaccag
   100141 agtaacgacc agagctgcgc acagtgcgag ccttggaacc gacgggtcgg gcgtctgttc
   100201 aagcacgccg aagataatca gtaacgccat caggtacatc atggcgtagt agcggtgtac
   100261 gataaacttc aggcttggtc ggttcatgtt cgtgtgatgc ctagagaatg ttccatatac
   100321 gatcgtggat agaccacagg gcgaaagcct cgggtttggc tttctttctg tgcctgttga
   100381 tcactgctgg gatgtgaggc acgttgcgtt tcgagtgagc gcgtcgcgcc tctttgtagc
   100441 tattgtattc acggctcggc gggtagccat cgagttcgat ggtgtacgtc gccttgtcct
   100501 tcttgtcgag ccgatcctgt gcgtcgtcat gcaacgtcgt gaagtagttg agacggttgc
   100561 ggtagcgacc acgagttgca gccacgcgag cctcgtattc ccgctccagc gaatcgagct
   100621 cctcgatcat ctgcgcgtgc aggtcagcct tcaggttggt caacgtcttc ggatcgagcg
   100681 ctgcaatgta ctcagcaaac gccagatcaa gtttgcgctg gttgggcttg caccagtgag
   100741 ccagtgcatc agagaacgag ccgacaaaca agccgcctgc aaactcacca gacattcgga
   100801 agaccccgac tgcccactgg gtggctgcgt tcttgatcgg caggtcgaag ccctgtggcg
   100861 gggcattacc gcggaacagg gcgaacacca ggtcgctgtc gaacggccgc agcttgaaca
   100921 ctgggctcgg cttaccgcgc tgcgcaaaca cagcatctac gcacacggaa aacggctcgt
   100981 ctaagcgaag gtcttcccag tagttgtttg gccagtcaag cggagttcgc gccttgagga
   101041 gagcactctg gccgagcctg ttcaacaggg cggagtgcgt ttgcgcaacc gagagagact
   101101 tgagtttcat tcgtaaccct caaaaggcga cccgaaggcc gcccaagcgt atgttagaag
   101161 aggagtgtcc agacgcagcg ctcggcgtca tacgtggcgt acttgtgcca aacgccagcg
   101221 ccgtctacgt ctgtctcttt tacagtccac aagatcgtgg cgtcgatcat gccgtgctca
   101281 cgttcgtggc gagccatcag gccgcgcacg ctcttgaccg cagttgtgcg cagaggcgtc
   101341 ttgtcattgt tcgatccgag caccagaccg tacacgcgcg tggcgtcatt ctcttcctgc
   101401 cactgcgcct cttccgcatg aatcaactgc gcctgttgtg cggcccactg ttcgatcagc
   101461 tttttccgct gggtgcgcca ctcctcatcc agcttctgga gtttgtggtc acgatgcacg
   101521 gtcaccgact tgttcatctt tggtagcaag cccgaagtct cttcggccat ttgtttgcgc
   101581 accagcttta tcaggtcagc gtgcgaggcg ttgatgaact cgtacaggca atggtcccag
   101641 tcgcccatga aaacgtgggc ttgttcgttg ttgttgctta cgtcaaccac aacccagccg
   101701 tactcattca tgttggtact gttgggattg acacacatgg tgggcgccaa tgcagcgcgc
   101761 tggtgaagtg agtcactcca cggaaacacg gaagcggcac cacgaagttc gcagttgctc
   101821 ggcatcaggt agcgagtgtg cgaccagagc gaacgccaga aggcgtggac aatgtcgccg
   101881 tcgatgttgt accagcggtc ccgcgttggg aagccgattg gggtacgcag gtcgaaagcc
   101941 gcctgctctg gtgctttcgt accgtggtag cctgcacgaa ccagattgcc gtcaggcagt
   102001 gcgaacactc ccatcagctc gcacaggctt tccggagttt cgtaaccgct agtgtctaca
   102061 gtcgcacgtt cagtcatatc taacctcatc taagtccata accaatatac aatacaagca
   102121 tgatgcttgc ccgtgctcag tataacacac cggcggatga gtgtcgatgg agatagcggt
   102181 tatgtttata gcgcaggtaa cgacaaaccc cgacactagg ccggggtttg tttgatcaca
   102241 gttcgcgcag ttcgcgctgg atttcacgat cagcaatgcg gcgctccgct ctatggcaga
   102301 gggtcttgag ttcgcgcccg tagccgatgc tactgaacgg gcgacgactc cagaactcgc
   102361 cgggttgttt gctgccgtgt ttggttctgc tcatggtggt tctccgaata tgacgggaat
   102421 gtcatattcg gatagtacgg ttggtcatag cggacctcct tggtgttata tcacgttgcc
   102481 gacatcgatg ttcttctgcg acgcgaagtc agcaggtcgc ttgtactgtt cctgcggaat
   102541 gtgacggccg tcttcgtcga ggtaacccca ctcgtactct ttgggcttgc gtggatgaac
   102601 gatgatcgtc cagacgccgc ccttggggat actgatgatg cgatgatagc gcagccgtgc
   102661 gatgttgcac cagcggaacg cggtgtgcag cacctcgcga gtcacaggct tttgacaatc
   102721 gcagtcgggc acagtgacga cctgctcctc gacataccag cctttgacaa ccatcgactt
   102781 gaacccgtac gggtggttgt gatggatgcg agtgtcgacc atcttgatgt ggtgcagccg
   102841 cacgcaaaac ggcagattcc actcaggcgg tacgatgtac cagcggtcca tgtagcgacc
   102901 gatgttacgg ttgcggtgca gaccaatcag tgctttgaat ttttgcaaca ttctgatcac
   102961 cccaggtaat gcgctttgcc gcagttgcac ggctttggcg acacggcctt cttgacttcg
   103021 gtgaacagct tgttggtgga agacacggag aaatacgcat cggtattcac gccgttcttc
   103081 tcgcggtagc ggcggttcac atccgcgctg ttgaacatcg cgccgtacgg ccacgattgc
   103141 tgattcgcct tttcccacat cgggatgtcg aaggcttccc gctcgattgc gctcagttgg
   103201 ctgggtgcaa ccttctggtc gaccttggca cggttggctt tcagcaagcg gccgttgtcg
   103261 gagaccatca tcattgcaga catttcgatc ttgctattga tgatggtgta cgaaacgctg
   103321 tctctcgact ccttgcggat tgcaggaacc ttgaaccagg tgtcgccggt gaattggtgc
   103381 tcaggaattt ccgggcagta ccagttacgc atgaacacat acaggacgga gttgaactcc
   103441 aagccctgcg gattgtcgtg tacatagatc atcacgttac ctcaaatggg aggaagacag
   103501 gccgacggcc agctccgata aagagcgcgc acgggtccat tgaataggag tagtgcgcgt
   103561 agttcgtgat gcgtctaact tcaagcactt ccaagtggtc gtactctttg acgccgttgt
   103621 tgaaacgcag gccgttgtac acctggcacg gctgcacttc gatcagatgg tgagagttca
   103681 ggcggacgtg gcgtatcgag gtcatgaacg acacgatctg cccattcgac tcccgcatcc
   103741 gaagcgcgta ggcttcactg ccgaacgcgc ctatctggat acgcacagca atctcgccgt
   103801 ctggcccaag cacgcgatgg acgtggttgt tgggtttcga catagcgagt tcgctgacac
   103861 gaatcggtgt gccattcggg cggagcacga agcatccgcc gcaaatggtg ttctgactca
   103921 gaggcatcgg gcgcagcgat tgcaggttta cgcctttgtt gaagccattg gtgagcggca
   103981 tgatgtcagg caaactccag gccagacttg ttcttgtcag ggttcttgag gtacgacttg
   104041 acgcgagctt cggtgtcacg cgctgctcgg gcacccgggg ccttgaggtc tttggcgagc
   104101 tgcttcaatt cgtccttgag ctccttgatc ttctccttga gcgcggccgc ttccaacttg
   104161 gcaagctggc gaacttttcg gtcgaggatg atgatcgcgt cttcgaccgg aatcttcaac
   104221 gccttggcga gtgctgcgtt cgggtcgttg ctcaccaaaa ctttcggcaa tgccttgagc
   104281 agttgctcca tgttctcgac ggcgaacagg tagacctcgt tgatgtgcag gtcacgctca
   104341 gcgcgcttgg tcagatactt gatcagccgc acttccagct tggtgcgata gttgatccac
   104401 ttggtgaaga agtccacgta gttcaggtac ttgaactcgt tcgcctcttc cgccttacgg
   104461 atcgtgacac ccaggcggta gttcacggag ctggtggttg ccttctcaac ggcttccacg
   104521 atgtcagcga agcgatcctc gccgacgttg cgaccgcact cgacgatgaa cagggcgccg
   104581 tacggaccag agcccttcga cttcttgccc tgcttggaaa aggtcttctt cacgccgttg
   104641 atggcgctca acttctccag ggtcttgtcg atggtcttgg tcgacgacag gcctgcgggt
   104701 acgaacgagc gaatctggat cgtgcgggtt ttgaagtccg cattcatcag cggtgcgtac
   104761 acgatgttgc cgcggccggt cttgagcatt tcggcgaact ggctgccggc agtgatgtcc
   104821 tcgcaaccga acgggtgctg aatcttcaac accttggcga gttgcttggc gttgaactcc
   104881 ttgccgttca gcatatcgat gacgacgcgc gccacagact tgaacgagaa gctcgggttg
   104941 ccagcgcgca cgccgtacgc aggtgcaggc acgttgccgt taaacagcac gtacgggagc
   105001 agcgcaggca ggaacagcgg gatcacgtcg tcgccggaga agttggggac tttcggcacg
   105061 acttccaggt acttggtgtc cagcaggaac atgtgcgaga acttcgacat ccgcgcttcg
   105121 gtgtaacgct gtgcggctgc cgggttgatc ggagtacccc agttaccctg accatcgaca
   105181 gcaggcggca tggtgttcgc aatcgtcacc atcgcaccgt atgctgcggc gtcgccgtgc
   105241 gggtggtact taccgatggt gtcaccgaca gtacgtgccg acttcttgta gccgctcgac
   105301 ggacgcaacg acagaccagc gagcgaccag agcagcgaac ggtgaactgg cttcaacccg
   105361 tcacggatgt caggcacagc acggtcttca accacgtagc tgccgtaggt gaacatggct
   105421 tcggcagtgt actgatcgat ggtggtggtc tgcacggtgt ttgctttcaa cggaaagcgg
   105481 tcttcggcat gcagtacctt gcctttgcct ttcttcacct tcttgttgct gacttcaatc
   105541 tgcacgtcag cagcagcagc gccgcgggtt ttttctttct tggttttctt gaccttggcc
   105601 atttagtcct ccagacccag cagacggcga cggtatacag catcttctgc aacgacgcca
   105661 cggaaccaga gttcttgctc gtggttggcg aacggattga tgcgaatgag attgcggtgt
   105721 tcaggcgaga acgcgatcgg ttctaggaaa gtctcatcga cctcacccca gcccttgatg
   105781 cgaacgatgt ccttgtcctt gactgccttg ggtgcggctt tacggcactc atcgaaggtc
   105841 atgccaccgt agagtttgcc gtcatggagc acagcataca gcggagcctt gacgcaccag
   105901 acgcggcctt ctttgaacag gtctggcagc agtcggtaga tcgccgctag gaacagtacg
   105961 gcaatgtgcc caccatccgg gtccggatcg accaggaaga tgatgttgcc agtacgcaga
   106021 ttgtcggtcg acagacgcgg gttctcagct ttcggatcga gcgtcttgat gtcggcgccc
   106081 aggctgatga gcatgttctg gatttcttcg tgacccagaa tcttcgccag ggtcgctttc
   106141 agtgcgttca gtggcttacc gccagcaccc agcacttcct gatagttcgc gtctcgggcg
   106201 tcgattgcag tacctgcggc cgagtcaccc tcaacgatga acagctcgcg ctcatgtggc
   106261 ttggccttgt cggcgacagc aagtgcgctc ggcagactgg agcccttgat cgacttcttc
   106321 gcgtcagcca tggacttgac gacagcagcg agttcttcac ggcccttgtt catcaccagt
   106381 gcgcgcttga tgatggtctt cgcaacgcgc tggttggctt tgaagtactc ctcgaacact
   106441 ggcagcattg cctcgtgaac ttcgcggtcg accttcgaag ccagcttgtc tttcacctgc
   106501 gaggtgtact gggcgccgtg catacgccag tcaaacatac caaccagacc gatcagcagg
   106561 tcagaaccag agaatccatt gccgcctttc ttcttgccct tgggctgagt catgtacggc
   106621 ttgatcgcag ccatcagggc gctggtaaat ccggtgacgt gccagccacc atcgacagtc
   106681 ggcgacgtgt tcacgaacgt caggaagtgg tcggcatccg gatggtcagc ccacacgaca
   106741 gagcaactga tgttgtcggt cttgaacgtc atgggcttgc cgatcatgcc cagttcgcgt
   106801 tcctcacaca ttgccttggg tacccaagcc aagtccttct tgttcaggaa ggtaaacgct
   106861 ttggtcttgc cgcccttgat gaccttgaag cgaatctcca gacctgggtt caggttcgcc
   106921 atgttcttca accacatggc aatcggcttg gcctggggcg aggcatgcac ataatctttc
   106981 ggcagggcct taccacgacg ggcagactca gacacgacgg tctggtcgag cttgcccgcg
   107041 atgatggtgc cgtacttgct ctgcttcatc gacaggcgcg aggccacgtc cttgtcgatg
   107101 ctcttgacct tgatcgggtc tttacccttg gttgtgattt cgcctttcga gaacgactgg
   107161 aaggcgcact tgccgttgta catactccag acacgcaact cctcgcacac ggcgttcacc
   107221 gccgcaacac caacgccgtg agtaccggcc gaagtcttgt acgaatcgga gttgaacttg
   107281 ccacctgcgt gggcgcgaga gaacgcggcc gtcatgatgg tctctttcgt cccgtctttc
   107341 aacttcttgt agtcggtcgg gataccgcca gcagcgtcgg cgacgatgtg gaagtcggcg
   107401 tcgtagtcga ggatgacctc gatcaacttg ttacgaccgg cgatggcctc gtcgtatgcg
   107461 ttgtctacct cttccttgat gacacggtac gccatgtcat gaccgaggtt acccaagtac
   107521 atcgtggggt ttatacggat gccttggagg ccctccgcga tgacgaagcc ctcctgagag
   107581 gcagacttct tccccttctt gatcttttcc ttagccatgt tcgattgaac tccgttggtt
   107641 cggtatgagg actagagcga aagtgttgga cctgattgca ggccgtacgt aagctgttta
   107701 cacttacgtc attttcgagt tgtggtttgt ttggccttgt cgagttttgc tttttccttc
   107761 ttcgcccagg tgtaaccaga gtcgccgccc caaagcagcc atgcgatata gccgttgctg
   107821 gggttggctc gattgccaaa atttgccgca cgtttgtcca cttcatggcg ggcgaagaag
   107881 gagaccatgc gacgtatcac agcatcgctg acggtgcgac cctgcgacaa ctggcgggcg
   107941 cgtgcccagc caaccttcgt acctcccctc ttaaactctt tgtgcaaagt caagccaaga
   108001 gcggcagcac gtcgaacgga tgcaggtgca gtgcgagaca tagcgagtag tcctttgagg
   108061 tgagagaaaa acgacaaacc cagcactagg ctgggtcggt ctgttggcgt atgaatattg
   108121 gatcgatgtg gccttcgatg taccagcaca cgtcatctgg tcggtgtgcg ggatcgtcgt
   108181 tgtcgtaact tcgccactct gggtccggcc gtaaggttga cttgaacagc gaaacgtcca
   108241 cttcaagaac gacagcatca gggcctttga agaaggcggc gttcaacgta tcgtcggtca
   108301 acacgtccgc atcgagcgcg agaaacacgc gccctgcaac ttcgccgccg tctgtggcgc
   108361 gcggcatgtt cggcagtaag ccgtcacgca gaattgcgct cacgttgtca cgatgcgtaa
   108421 cgtgaacaag cacgtctggg atatggtcca tgagagtctt cgccgtcaca ggtctatgat
   108481 ggcgccgaca atcggcattt ggagttcgtc gtcttcgtgg cagcccatgc tagccatcca
   108541 gtcgagaact tcttcctcgg tcaggatgcc aggctcagat gcgcccgttt cacgcagcag
   108601 gtcaggcaac acagccgcag acaacgcctc agttacatgc ttgccattca tgacttcggc
   108661 attgccgtca gccagttcag ccgtcaggtg cagaatcaag ctggacggca acaggccatc
   108721 gacatcacca gactccagtg ccgctttgac gtgttcgtag ttggacatgt gcaaactcct
   108781 taaacgtaac ctatgagcgt aaccaatata gttgacacaa tctaggtgtc acgcatccag
   108841 tatatcacac cagacacacg cagacaagcg ccttaatggt tacgcccata gttgacgtat
   108901 caggactgct gggccacacc gtaaacgatg tcgtcgatca cgtcgctgag gtactggcca
   108961 ggttgcagta ccacatgcac gcagccctgt tgcttggcac acgactccag gaacttgtcc
   109021 cagttggtgt acatcaaatc gaggaaggct ttcgggctac cgcggttcag atagcgcagc
   109081 atgtagtcat ccttctgatc tgcggtcggg tagaccagga tgaagtcgaa gccttgttct
   109141 tccagctcgt cgcgcacctc gaaatggctg gacaccagag tcacatcgtt cttgggtgca
   109201 atctcccgaa tgtgggcaat gtagttgttc gggaagtcat ccttcgggaa ctgcgacgaa
   109261 tcactgtcgg aacagaccag gcccttcagg tgacacagtg cagacttgcc aatgccagga
   109321 aagccgctga tgatcaccgg gccttttcca gcagcagtag cagccagccg gcggatgcga
   109381 cgcttgccag aagtgagctg attgctgcgg ccgccagcac ttgcagcagc ctcttcggag
   109441 tcttcggagt cttcgtcctc ttcttcgcct tcatcggatt cgtctccgga atcggcgtct
   109501 tcgtcagagt catcctcttc ttcctcttcc tcgctgtcat cgccgccgcc gaggtcttca
   109561 tcttcctctt cggcatcacc gtcggctttg ggcttctctt tttccttgac ctttttcttg
   109621 gccagttcga gttcctcagc cttgcggttc ttttcgatct gctccagttc ttcgtcactg
   109681 ggtagcagtt gttgggcgcc acgaccagca gtttgatcga cagtgccgta catgttggaa
   109741 ttggcctcgg cggaactgag cggtacgttg atcttcattg gaactcctac gcgcgtgcga
   109801 tgatttcggg tttgacctca tcaggcatcc gcgctatcaa cttgtcgcgg gcctcgtcgg
   109861 tgtatttgat ttccttgagc agcttcttga gttcgatgtc caggccaggc ttgaagcaga
   109921 tgccgagcag cgggcattcg tcgtagaagt tgatttcgtc ctcgtactga gccaagcaac
   109981 tgcacggctt ggctttgatc gcggcttttg gatcacggga gaagaacgac tgcacgccag
   110041 cgcggaattt cttcttctcg tccttgatga cctgggcgat gcggcgatcc caagttggcg
   110101 accagtgctc ggcgtactcg aagaactcga atgggttgtc gcggctcagg tacaacaggc
   110161 tgaacccttt gacgtccatc ttgtacttct tcttgaggac atagcagtac gtcggaatct
   110221 gcttaaggtg agccttgtgc ggcagatgcc ctttcttgtt tatctggaac ttggttgtgg
   110281 tcttgtagtc agccacccac cagccgccgc catcgagttt gacgatggca tcgatgtggc
   110341 ccttaaggcc tttgtacttg atgcacttct cgacgtattc catcgggtga gagcacttcg
   110401 ggcatttgtt gttcaccgtg ttcttacggg tcaacttacc tttgcgccag cacacgccgt
   110461 tttcgtcgaa caggtcctgc gcgtcgtgcc gcttctggca ggtcgggttc ttgcacttcc
   110521 agtcacccca caccttgccg ctttggccga tgtaatactg gatgttctca tgcgcggccg
   110581 tcccgactga ggtgaagtag ccgccactag tggacatacg cccctcgaag taacccaggt
   110641 gagcaccctt cgcaagacgg agcatcgtga gaatcgagca ggtcgggaac gaactgggtc
   110701 gatattccgg accgcgccca tagctaacag tgaccgactc atccattgtc ttctggtaca
   110761 gacggccgaa catcgaggca atcgtaccct ttggctggag gtcgaatgcc tttttaggtt
   110821 ttaggtttgc gaacatttgc ctctgcctta tctgtaaaca gagagaaatt agacgaattg
   110881 ctggcgattc acatggcaaa caaatcaatc acgaaagcgc gcagcccgct tgctaccaaa
   110941 ggtgacaaga acaaggtcgt ggaaaaagac ccgggcatca ttgtcgatga cctgactcac
   111001 gtccttgaag agttgcagga gtacggaggc cgcacgaagc agatgggctc taacgtccat
   111061 gtgctctgtc cattccacgg cgagaagacg ccgtcatgtt caatcaacct gagtcgcgag
   111121 gctgacgttc cgatcggtgc gttcttctgc ttcggttgcg gtgagaaagg cgcctggaac
   111181 aagtttgcca accagactgg gttgaagaag ctcaagaagt ggcagcagtt tgaatcaaac
   111241 accgacggcg gaaagctgcg attctcgaag cggcagatcg agttgatggg cgcgaacaac
   111301 atgtccatcc aacggttgtt cgatgaggtc ggtaacgctg taatcccgtg gccgcctgag
   111361 cgtaaatggc gttcgtactc agggaagttg atcagccgca tcggtgggta ttgctacaac
   111421 gacgaccatc gcgatgagct gatgttggtg tttcctgttt acactaacgg caggtaccgt
   111481 ggcggtgttc gggccttctt tgagaagcaa gacaatggct tgtcgtacct gacgaccaaa
   111541 ggcgactggg taaagtcgta cgggctgctt gggtacgact acatgatgaa gaaggacctg
   111601 tggggttgca agagcatcgt ccttgttgaa ggtccgcgtg actggttgcg ccttgtgaag
   111661 aacaagattc cgtcttgcgg tattctcggt tccaacatgt ttgacgcgaa gaagttgcaa
   111721 ctcctcgtgg cgttgggaat caagaaaatc ttcgtcatgc cggataacga cagagcaggc
   111781 aaaaagatgg cgaatctggt gaaagggttc gccaaggaat ttggcataga ctgcgagtat
   111841 ctgaaactgc ctcgtccgat caacgagaaa ggcgaagtgg taaaactcga cccagacaac
   111901 tgcgaccaga agatcatcga caaggtgaaa gagctggtgt acgcggtacg gtgacgaaag
   111961 tgattgagct agtaggcgta gagcagttgc acattggaaa gttgacacct gcggagatta
   112021 agcgtgacta ccaccgttac ctgatcgagg acgtgtcgtc gctgttctac gaataccgca
   112081 atcgccaagt cgcacgcgac gaagtgcaag agattagacg acgagtggag tttcttgagg
   112141 aagcgtacca cagcatcaac ggcaggacat tcggaatcat gttcaacacg catgacggat
   112201 acttggatat gttgctgtac ccactgtaat actggggagt cttcggactc cctttttatg
   112261 gcctgcggaa agtccacaaa ctattcggtg gagacctaaa aaagggagag cacatgctct
   112321 ccctttttgt ttggcgctgg atgggattac tggccttcgg ggcgagtttc ttcttccagc
   112381 ttcatttctt ccagctgctc ggcagcgtag gtcttgattt cggcattgcc ggcgtgcttg
   112441 ctgatgtact ccagatcagc cagagtcagc gtgtgcagct tgccgtcgat ttcgctgatc
   112501 aggtcagcgg catcttcatc gcctttcgaa cggccgacga tgttctcgac gaacgggttc
   112561 tcgctgccgg cgcccagctt ctcgctcagg ctgcgagcgt gcgagtcgtc gatgttggct
   112621 tcggcgccca ggatcggatc gttgccttct tcgatgacct cgtagatacg cttggtctcg
   112681 gagataccgc gcggatcggt ctcgatgaac ttctgggctt gatccggatc gaccagcttg
   112741 aacagaccct tggccaccag gcggcggaag gtcgggtcgc gcaggacgga ggtcttctcg
   112801 gcgaagttgg cgaggtcgac cggtgcgctg gtgacgggca cagtgatgac ctggcgctga
   112861 ccggcgctgt cggtgatgtt gaagttgacg ttggcgctcg gattgctgcg attcagcacg
   112921 aacagtcggc tgtcttcgga tacttcggcg tcacggatgg aaatgagagt gaacttaacc
   112981 ttggccacga tgagaggtcc tcgttttggt gaaagcatcg accactgtct ccaactcctt
   113041 tggcgtccac ctgaacagca gatgaatggc gaagcgattg aagtctggga cgattcggtt
   113101 tgcgtactca gggttgagca caaatgggag catccagact tgaatgtcca aatgctttat
   113161 acggaacagc ttactgcgga aggacttctt caacaactgc ttggcttcgc tcggaagctg
   113221 ccgcatcatg tgagagttta gtccatgctc aggccgctcg ttattctgaa cgtgccgaac
   113281 aacttggttg agcgcaagca ctgcctgcac tcgacttact gctcgcttcc gtatggaagc
   113341 gacttcccgt tggctgtggt tcgggaactt aaagatcacc agctcggcgt cgctcatgct
   113401 cttgtcattt gcggcaaagc tggtgtccat actcaggcaa cgactcggtg tcttctcgtt
   113461 gtacatcttg cacgtggcga ttcgacactg ggtcttgaag cggtatgcgt cgtgaagtgg
   113521 gcattgtttc atggcaaatc tccatagaca ccttggtgtc cctgggatgc ctttacagtt
   113581 tgcctacaaa ctccttagga cttccgccgg cgcttcttgg tctttttctg cttgggtaaa
   113641 tgcgcaggca gaaagttgat cggaggtgca gaggacaatg ccttgagtag tttcgcctct
   113701 ttctcgcgtg tatcgatgaa ggagaaagga cgcacaccca gcagcttgca gccgacgtag
   113761 atgccgagca acatcgaatc cagttggtgg atggcgatct tggtcagctt ctctttacgc
   113821 aggtcagcaa ggtcaaggta catttccttc aggtcggcgt atcgattgaa ctcgttcttc
   113881 cacacacctg ccgtgatgaa gtcggcgttc ttgatgtggt tagactgctg agccatgcag
   113941 cccaacatgc agttcacgga ctcaatcgtt ggacctttac cgccacgagc ttggaagcgc
   114001 tctgctacaa acgcatccag attctcaacc tcgaacaacg gttggacgta atcgcggaac
   114061 gtattcaacg aactccgcat ggtcttcata tctttcagca gacgctgcgg atcaagcatc
   114121 gtcgtgcctt cgcacttgaa ctggaatcgg ttgtttgccc atcgcaagcg catgatcgac
   114181 actgcgaaat tggatgttcc tgggtccatt gcgagaatgc gcagatcagt cattgcatca
   114241 ctccttcgaa tatgagggca aataactatc tcatggttcg cagctcggtc gtgtaattta
[truncated: 182,207 more chars]
