# Supplementary material for: Pseudomonas Phage PaBG—A Jumbo Member of an Old Parasite Family
Source: Viruses. 2020 Jul 3;12(7):721. doi: 10.3390/v12070721 (PMC7412058; doi:10.3390/v12070721)
Supplement: Supplementary file 1 [file viruses-12-00721-s001.zip › Supplementary Table 02 - annotations.xlsx]

## Sheet: PaBG_Annotations
Name	Type	Minimum	Maximum	Length	Direction	locus_tag	product
hypothetical protein CDS	CDS	111	845	735	reverse	PaBG_00001	hypothetical protein
hypothetical protein CDS	CDS	919	1194	276	reverse	PaBG_00002	hypothetical protein
putative nucleotidyltransferase CDS	CDS	1194	2066	873	reverse	PaBG_00003	putative nucleotidyltransferase protein
hypothetical protein CDS	CDS	2066	2629	564	reverse	PaBG_00004	hypothetical protein
hypothetical protein CDS	CDS	2639	3352	714	reverse	PaBG_00005	hypothetical protein
hypothetical protein CDS	CDS	3339	3773	435	reverse	PaBG_00006	hypothetical protein
hypothetical protein CDS	CDS	3773	4375	603	reverse	PaBG_00007	hypothetical protein
hypothetical protein CDS	CDS	4493	4954	462	reverse	PaBG_00008	hypothetical protein
hypothetical protein CDS	CDS	5231	5737	507	reverse	PaBG_00009	hypothetical protein
hypothetical protein CDS	CDS	5766	6131	366	reverse	PaBG_00010	hypothetical protein
hypothetical protein CDS	CDS	6128	6355	228	reverse	PaBG_00011	hypothetical protein
hypothetical protein CDS	CDS	6365	6784	420	reverse	PaBG_00012	hypothetical protein
hypothetical protein CDS	CDS	6992	8608	1617	reverse	PaBG_00013	hypothetical protein
hypothetical protein CDS	CDS	8644	9093	450	reverse	PaBG_00014	hypothetical protein
hypothetical protein CDS	CDS	9090	9392	303	reverse	PaBG_00015	hypothetical protein
hypothetical protein CDS	CDS	9392	10402	1011	reverse	PaBG_00016	hypothetical protein
hypothetical protein CDS	CDS	10466	10741	276	reverse	PaBG_00017	hypothetical protein
hypothetical protein CDS	CDS	11084	11308	225	reverse	PaBG_00018	hypothetical protein
hypothetical protein CDS	CDS	11308	11850	543	reverse	PaBG_00019	hypothetical protein
hypothetical protein CDS	CDS	11847	12713	867	reverse	PaBG_00020	hypothetical protein
hypothetical protein CDS	CDS	12833	13288	456	reverse	PaBG_00021	hypothetical protein
hypothetical protein CDS	CDS	13297	13764	468	reverse	PaBG_00022	hypothetical protein
hypothetical protein CDS	CDS	13765	14073	309	reverse	PaBG_00023	hypothetical protein
inner membrane YebE-like protein CDS	CDS	14101	14496	396	reverse	PaBG_00024	inner membrane YebE-like protein
hypothetical protein CDS	CDS	14507	14851	345	reverse	PaBG_00025	hypothetical protein
hypothetical protein CDS	CDS	14848	15114	267	reverse	PaBG_00026	hypothetical protein
hypothetical protein CDS	CDS	15111	15407	297	reverse	PaBG_00027	hypothetical protein
hypothetical protein CDS	CDS	15428	15727	300	reverse	PaBG_00028	hypothetical protein
hypothetical protein CDS	CDS	15727	16017	291	reverse	PaBG_00029	hypothetical protein
nucleoside triphosphate pyrophosphorylase (MutT), NUDIX hydrolase CDS	CDS	16017	16460	444	reverse	PaBG_00030	nucleoside triphosphate pyrophosphorylase (MutT), NUDIX hydrolase
hypothetical protein CDS	CDS	16475	17008	534	reverse	PaBG_00031	hypothetical protein
hypothetical protein CDS	CDS	17018	17518	501	reverse	PaBG_00032	hypothetical protein
hypothetical protein CDS	CDS	17717	17941	225	reverse	PaBG_00033	hypothetical protein
hypothetical protein CDS	CDS	17913	18302	390	reverse	PaBG_00034	hypothetical protein
hypothetical protein CDS	CDS	18374	18748	375	reverse	PaBG_00035	hypothetical protein
hypothetical protein CDS	CDS	18810	19433	624	reverse	PaBG_00036	hypothetical protein
putative RimK-related lysine biosynthesis protein CDS	CDS	19464	19907	444	reverse	PaBG_00037	putative RimK-related lysine biosynthesis protein
hypothetical protein CDS	CDS	19918	20508	591	reverse	PaBG_00038	hypothetical protein
hypothetical protein CDS	CDS	20765	21100	336	reverse	PaBG_00039	hypothetical protein
dihydrofolate reductase CDS	CDS	21093	21641	549	reverse	PaBG_00040	dihydrofolate reductase
hypothetical protein CDS	CDS	21631	22086	456	reverse	PaBG_00041	hypothetical protein
hypothetical protein CDS	CDS	22086	22523	438	reverse	PaBG_00042	hypothetical protein
hypothetical protein CDS	CDS	22660	24198	1539	reverse	PaBG_00043	hypothetical protein
muramidase lysozyme-like protein, lytic transglycosylase CDS	CDS	24195	24818	624	reverse	PaBG_00044	muramidase lysozyme-like protein, lytic transglycosylase
putative structural protein, lemA-like protein CDS	CDS	24818	25387	570	reverse	PaBG_00045	putative structural protein, lemA-like protein
putative membrane TPM-fold domain containing YgcG-like protein CDS	CDS	25405	26433	1029	reverse	PaBG_00046	putative membrane TPM-fold domain containing YgcG-like protein
hypothetical protein CDS	CDS	26430	26849	420	reverse	PaBG_00047	hypothetical protein
hypothetical protein CDS	CDS	26858	27322	465	reverse	PaBG_00048	hypothetical protein
hypothetical protein CDS	CDS	27319	27531	213	reverse	PaBG_00049	hypothetical protein
hypothetical protein CDS	CDS	27524	27985	462	reverse	PaBG_00050	hypothetical protein
hypothetical protein CDS	CDS	27945	28358	414	reverse	PaBG_00051	hypothetical protein
putative DNA recombination-mediator protein A CDS	CDS	28553	29194	642	reverse	PaBG_00052	putative DNA recombination-mediator protein A
hypothetical protein CDS	CDS	29175	29438	264	reverse	PaBG_00053	hypothetical protein
hypothetical protein CDS	CDS	29398	29607	210	reverse	PaBG_00054	hypothetical protein
hypothetical protein CDS	CDS	29594	29857	264	reverse	PaBG_00055	hypothetical protein
hypothetical protein CDS	CDS	29865	30242	378	reverse	PaBG_00056	hypothetical protein
putative metal-dependent phosphohydrolase CDS	CDS	30257	31006	750	reverse	PaBG_00057	putative metal-dependent phosphohydrolase
hypothetical protein CDS	CDS	31597	31839	243	reverse	PaBG_00058	hypothetical protein
hypothetical protein CDS	CDS	31836	32639	804	reverse	PaBG_00059	hypothetical protein
putative phosphoesterase (MutT family), NUDIX hydrolase CDS	CDS	32723	33550	828	reverse	PaBG_00060	putative phosphoesterase (MutT family), NUDIX hydrolase
hypothetical protein CDS	CDS	33638	33919	282	reverse	PaBG_00061	hypothetical protein
hypothetical protein CDS	CDS	33941	34486	546	reverse	PaBG_00062	hypothetical protein
hypothetical protein CDS	CDS	34537	35103	567	reverse	PaBG_00063	hypothetical protein
hypothetical protein CDS	CDS	35107	35433	327	reverse	PaBG_00064	hypothetical protein
deoxycytidine triphosphate deaminase CDS	CDS	35438	36106	669	reverse	PaBG_00065	deoxycytidine triphosphate deaminase
hypothetical protein CDS	CDS	36131	36556	426	reverse	PaBG_00066	hypothetical protein
hypothetical protein CDS	CDS	36575	36835	261	reverse	PaBG_00067	hypothetical protein
baseplate hub subunit CDS	CDS	36820	39294	2475	reverse	PaBG_00068	putative baseplate hub subunit
hypothetical protein CDS	CDS	39296	39631	336	reverse	PaBG_00069	hypothetical protein
putative tail-tube assembly protein CDS	CDS	39631	40377	747	reverse	PaBG_00070	putative tail-tube assembly protein
putative tape measure protein CDS	CDS	40377	43907	3531	reverse	PaBG_00071	putative tape measure protein
hypothetical protein CDS	CDS	43919	44866	948	reverse	PaBG_00072	hypothetical protein
hypothetical protein CDS	CDS	44863	45648	786	reverse	PaBG_00073	hypothetical protein
putative tail tube protein CDS	CDS	45661	46164	504	reverse	PaBG_00074	putative tail tube protein
putative tail tube protein CDS	CDS	46225	46731	507	reverse	PaBG_00075	putative tail tube protein
putative tail sheath protein CDS	CDS	46753	48339	1587	reverse	PaBG_00076	putative tail sheath protein
hypothetical protein CDS	CDS	48391	49776	1386	reverse	PaBG_00077	hypothetical protein
hypothetical protein CDS	CDS	49769	50428	660	reverse	PaBG_00078	hypothetical protein
hypothetical protein CDS	CDS	50476	50949	474	reverse	PaBG_00079	hypothetical protein
putative major capsid protein CDS	CDS	51056	52162	1107	reverse	PaBG_00080	putative major capsid protein
putative structural protein CDS	CDS	52214	52900	687	reverse	PaBG_00081	putative structural protein
putative ATPase protein CDS	CDS	52918	54849	1932	reverse	PaBG_00082	putative ATPase 60S ribosomal-like protein L2-A, putative DNA polymerase phi-like protein, putative ATPase
hypothetical protein CDS	CDS	54998	55960	963	reverse	PaBG_00083	hypothetical protein
putative DNA topoisomerase I CDS	CDS	56209	57897	1689	reverse	PaBG_00084	putative DNA topoisomerase I
hypothetical protein CDS	CDS	57881	58843	963	reverse	PaBG_00085	hypothetical protein
hypothetical protein CDS	CDS	58854	59324	471	reverse	PaBG_00086	hypothetical protein
thymidylate kinase CDS	CDS	59321	59950	630	reverse	PaBG_00087	thymidylate kinase
putative MmcB-like DNA repair protein, restriction endonuclease-like protein CDS	CDS	59954	60442	489	reverse	PaBG_00088	putative MmcB-like DNA repair protein, restriction endonuclease-like protein
SprT-like domain-containing protein Spartan CDS	CDS	60445	61791	1347	reverse	PaBG_00089	SprT-like domain-containing protein Spartan
HAD domain-like protein CDS	CDS	61877	62347	471	reverse	PaBG_00090	HAD domain-like protein
hypothetical protein CDS	CDS	62344	62697	354	reverse	PaBG_00091	hypothetical protein
hypothetical protein CDS	CDS	62809	63240	432	reverse	PaBG_00092	hypothetical protein
putative phage tail assembly protein CDS	CDS	63240	64865	1626	reverse	PaBG_00093	putative phage tail assembly protein
hypothetical protein CDS	CDS	64961	65326	366	reverse	PaBG_00094	hypothetical protein
hypothetical protein CDS	CDS	65330	65512	183	reverse	PaBG_00095	hypothetical protein
hypothetical protein CDS	CDS	65502	65822	321	reverse	PaBG_00096	hypothetical protein
hypothetical protein CDS	CDS	65832	66530	699	reverse	PaBG_00097	hypothetical protein
hypothetical protein CDS	CDS	66527	66928	402	reverse	PaBG_00098	hypothetical protein
putative tail-associated lysozyme (muramidase)/baseplate structural protein CDS	CDS	66939	67748	810	reverse	PaBG_00099	putative tail-associated lysozyme (muramidase)/baseplate structural protein
hypothetical protein CDS	CDS	67748	67960	213	reverse	PaBG_00100	hypothetical protein
hypothetical protein CDS	CDS	67957	68592	636	reverse	PaBG_00101	hypothetical protein
hypothetical protein CDS	CDS	68646	68984	339	reverse	PaBG_00102	hypothetical protein
hypothetical protein CDS	CDS	68981	69373	393	reverse	PaBG_00103	hypothetical protein
putative N-glycosylase of 5-amino-6-ribosylamino-2,4-pyrimidinedione 5’-phosphate (riboflavin biosynthesis damage control) CDS	CDS	69345	69896	552	reverse	PaBG_00104	putative N-glycosylase of 5-amino-6-ribosylamino-2,4-pyrimidinedione 5’-phosphate (riboflavin biosynthesis damage control)
hypothetical protein CDS	CDS	69880	70143	264	reverse	PaBG_00105	hypothetical protein
putative portal protein CDS	CDS	70355	72232	1878	reverse	PaBG_00106	putative portal protein
hypothetical protein CDS	CDS	72240	72794	555	reverse	PaBG_00107	hypothetical protein
terminase large subunit CDS	CDS	72799	74961	2163	reverse	PaBG_00108	terminase-like protein, large subunit, contains N-terminal HTH domain
hypothetical protein CDS	CDS	74964	75746	783	reverse	PaBG_00109	hypothetical protein
putative replicative helicase DnaB CDS	CDS	75763	77229	1467	reverse	PaBG_00110	putative replicative helicase DnaB
hypothetical protein CDS	CDS	77237	77638	402	reverse	PaBG_00111	hypothetical protein
hypothetical protein CDS	CDS	77635	78768	1134	reverse	PaBG_00112	hypothetical protein
putative DNA topoisomerase 4 subunit A CDS	CDS	78774	79406	633	reverse	PaBG_00113	putative DNA topoisomerase 4 subunit A
hypothetical protein CDS	CDS	79534	80064	531	reverse	PaBG_00114	hypothetical protein
hypothetical protein CDS	CDS	80057	81064	1008	reverse	PaBG_00115	hypothetical protein
putative RecA protein CDS	CDS	81389	82894	1506	reverse	PaBG_00116	putative RecA protein
ss DNA binding protein CDS	CDS	82947	84158	1212	reverse	PaBG_00117	putative single stranded DNA binding protein
RNA polymerase sigma-70 subunit CDS	CDS	84189	85205	1017	reverse	PaBG_00118	RpoD subfamily RNA polymerase sigma-70 subunit
hypothetical protein CDS	CDS	85205	85702	498	reverse	PaBG_00119	hypothetical protein
hypothetical protein CDS	CDS	85719	86375	657	reverse	PaBG_00120	hypothetical protein
hypothetical protein CDS	CDS	86377	87102	726	reverse	PaBG_00121	hypothetical protein
hypothetical protein CDS	CDS	87772	88179	408	reverse	PaBG_00122	hypothetical protein
hypothetical protein CDS	CDS	88139	88900	762	reverse	PaBG_00123	hypothetical protein
hypothetical protein CDS	CDS	88996	89604	609	reverse	PaBG_00124	hypothetical protein
hypothetical protein CDS	CDS	89794	90246	453	reverse	PaBG_00125	hypothetical protein, similar to Utp1 assembly factor for eukaryotic small ribosomal subunits protein
hypothetical protein CDS	CDS	90349	90933	585	reverse	PaBG_00126	hypothetical protein
hypothetical protein CDS	CDS	90942	92012	1071	reverse	PaBG_00127	hypothetical protein
hypothetical protein CDS	CDS	92009	93388	1380	reverse	PaBG_00128	hypothetical protein
hypothetical protein CDS	CDS	93409	93753	345	reverse	PaBG_00129	hypothetical protein
hypothetical protein CDS	CDS	93746	94273	528	reverse	PaBG_00130	hypothetical protein
hypothetical protein CDS	CDS	94328	95650	1323	reverse	PaBG_00131	hypothetical protein
hypothetical protein CDS	CDS	95724	96614	891	reverse	PaBG_00132	hypothetical protein
hypothetical protein CDS	CDS	96626	96997	372	reverse	PaBG_00133	hypothetical protein
hypothetical protein CDS	CDS	96948	97310	363	reverse	PaBG_00134	hypothetical protein
hypothetical protein CDS	CDS	97376	97588	213	reverse	PaBG_00135	hypothetical protein
hypothetical protein CDS	CDS	97646	98071	426	reverse	PaBG_00136	hypothetical protein
5'-3' exonuclease CDS	CDS	98486	99367	882	reverse	PaBG_00137	5'-3' exonuclease
hypothetical protein CDS	CDS	99651	100064	414	reverse	PaBG_00138	hypothetical protein
hypothetical protein CDS	CDS	100066	100287	222	reverse	PaBG_00139	hypothetical protein
hypothetical protein CDS	CDS	100301	101110	810	reverse	PaBG_00140	hypothetical protein
hypothetical protein CDS	CDS	101154	102077	924	reverse	PaBG_00141	hypothetical protein
hypothetical protein CDS	CDS	102236	102394	159	reverse	PaBG_00142	hypothetical protein
putative cysteine dioxygenase type 1 CDS	CDS	102466	102951	486	reverse	PaBG_00143	putative cysteine dioxygenase type 1
hypothetical protein CDS	CDS	102957	103472	516	reverse	PaBG_00144	hypothetical protein
hypothetical protein CDS	CDS	103472	103981	510	reverse	PaBG_00145	hypothetical protein
putative DNA topoisomerase 4 subunit A CDS	CDS	103986	105602	1617	reverse	PaBG_00146	DNA topoisomerase 4 subunit A
putative DNA topoisomerase II large subunit/DNA gyrase subunit B CDS	CDS	105603	107618	2016	reverse	PaBG_00147	putative DNA topoisomerase II large subunit/DNA gyrase subunit B
putative DNA-binding protein CDS	CDS	107709	108041	333	reverse	PaBG_00148	putative DNA-binding protein
putative RNA 2'-phosphotransferase CDS	CDS	108086	108451	366	reverse	PaBG_00149	putative RNA 2'-phosphotransferase
hypothetical protein CDS	CDS	108466	108768	303	reverse	PaBG_00150	hypothetical protein
putative AAA family ATPase CDS	CDS	108900	109778	879	reverse	PaBG_00151	putative AAA family ATPase
putative RecB-Cas4-like protein CDS	CDS	109787	110836	1050	reverse	PaBG_00152	putative RecB family exonuclease, CRISPR-associated exonuclease Cas4-like protein
DNA primase CDS	CDS	110893	111954	1062	forward	PaBG_00153	putative DNA primase
hypothetical protein CDS	CDS	112347	113018	672	reverse	PaBG_00154	hypothetical protein
hypothetical protein CDS	CDS	112975	113532	558	reverse	PaBG_00155	hypothetical protein
putative RuvC Holliday junction resolvase CDS	CDS	113595	114233	639	reverse	PaBG_00156	putative RuvC Holliday junction resolvase
hypothetical protein CDS	CDS	114325	115446	1122	forward	PaBG_00157	hypothetical protein
hypothetical protein CDS	CDS	115455	115706	252	forward	PaBG_00158	hypothetical protein
hypothetical protein CDS	CDS	115709	116152	444	forward	PaBG_00159	hypothetical protein
hypothetical protein CDS	CDS	117630	118436	807	forward	PaBG_00160	hypothetical protein
hypothetical protein CDS	CDS	118436	118777	342	forward	PaBG_00161	hypothetical protein
hypothetical protein CDS	CDS	118774	119451	678	forward	PaBG_00162	hypothetical protein
hypothetical protein CDS	CDS	119448	120098	651	forward	PaBG_00163	hypothetical protein
tRNA-Thr	tRNA	120228	120303	76	forward	PaBG_00164	tRNA-Thr
hypothetical protein CDS	CDS	120326	120799	474	forward	PaBG_00165	hypothetical protein
tRNA-Ala	tRNA	122295	122388	94	forward	PaBG_00166	tRNA-Ala
tRNA-Lys	tRNA	122606	122681	76	forward	PaBG_00167	tRNA-Lys
tRNA-Asp	tRNA	122690	122765	76	forward	PaBG_00168	tRNA-Asp
tRNA-Lys	tRNA	122767	122843	77	forward	PaBG_00169	tRNA-Lys
hypothetical protein CDS	CDS	123129	123326	198	forward	PaBG_00170	hypothetical protein
hypothetical protein CDS	CDS	123428	123880	453	forward	PaBG_00171	hypothetical protein
hypothetical protein CDS	CDS	123949	124419	471	forward	PaBG_00172	hypothetical protein
hypothetical protein CDS	CDS	124400	124621	222	forward	PaBG_00173	hypothetical protein
putative Vsr/MutH/archaeal HJR family restriction endonuclease, transposon Tn7-like protein CDS	CDS	124689	125192	504	forward	PaBG_00174	putative Vsr/MutH/archaeal HJR family restriction endonuclease, transposon Tn7-like protein
hypothetical protein CDS	CDS	125232	125879	648	forward	PaBG_00175	hypothetical protein
ParB-like containing domain nuclease CDS	CDS	125896	126693	798	forward	PaBG_00176	putative ParB-like containing domain nuclease
DNA cytosine methylase CDS	CDS	126705	127712	1008	forward	PaBG_00177	DNA cytosine methylase
tRNA (cmo5U34)-methyltransferase CDS	CDS	127794	128570	777	forward	PaBG_00178	tRNA (cmo5U34)-methyltransferase
hypothetical protein CDS	CDS	128573	129025	453	forward	PaBG_00179	hypothetical protein
putative asparagine synthase CDS	CDS	129035	129859	825	forward	PaBG_00180	putative asparagine synthase
hypothetical protein CDS	CDS	129862	130473	612	forward	PaBG_00181	hypothetical protein
putative endopeptidase, Zn-metalloprotease CDS	CDS	130572	131537	966	forward	PaBG_00182	endopeptidase, Zn-metalloprotease
hypothetical protein CDS	CDS	131548	132111	564	forward	PaBG_00183	hypothetical protein
hypothetical protein CDS	CDS	132113	132346	234	forward	PaBG_00184	hypothetical protein
putative DNA polymerase III subunits gamma CDS	CDS	132359	133498	1140	forward	PaBG_00185	DNA polymerase III subunits gamma and tau
putative DNA repair exonuclease SbcCD ATPase subunit C CDS	CDS	133505	135949	2445	forward	PaBG_00186	putative DNA repair exonuclease SbcCD ATPase subunit C
hypothetical protein CDS	CDS	135909	136547	639	forward	PaBG_00187	hypothetical protein
DHH-type phosphodiesterase CDS	CDS	136552	137403	852	forward	PaBG_00188	DHH-type phosphodiesterase
putative MutH/Vsr/archaeal HJR-like endonuclease CDS	CDS	137438	138262	825	reverse	PaBG_00189	putative MutH/Vsr/archaeal HJR-like endonuclease
putative DNA repair exonuclease SbcCD ATPase subunit D CDS	CDS	138395	139462	1068	forward	PaBG_00190	putative DNA repair exonuclease SbcCD ATPase subunit D
hypothetical protein CDS	CDS	139631	140629	999	forward	PaBG_00191	hypothetical protein
hypothetical protein CDS	CDS	140753	141748	996	forward	PaBG_00192	hypothetical protein
hypothetical protein CDS	CDS	141745	142788	1044	forward	PaBG_00193	hypothetical protein
hypothetical protein CDS	CDS	142791	143720	930	forward	PaBG_00194	hypothetical protein
putative head-to-tail joining protein CDS	CDS	143717	144937	1221	forward	PaBG_00195	putative head-to-tail joining protein
putative peptidase M15 CDS	CDS	144956	145396	441	forward	PaBG_00196	putative peptidase M15
hypothetical protein CDS	CDS	145409	146269	861	forward	PaBG_00197	hypothetical protein
hypothetical protein CDS	CDS	146334	147146	813	forward	PaBG_00198	hypothetical protein
putative HNH homing endonuclease CDS	CDS	147146	147520	375	forward	PaBG_00199	putative HNH homing endonuclease
hypothetical protein CDS	CDS	147471	148154	684	forward	PaBG_00200	hypothetical protein
hypothetical protein CDS	CDS	148151	148531	381	forward	PaBG_00201	hypothetical protein
DNA helicase CDS	CDS	148541	154450	5910	forward	PaBG_00202	putative ATP-dependent DNA helicase
putative lysozyme CDS	CDS	154499	155011	513	forward	PaBG_00203	putative lysozyme
hypothetical protein CDS	CDS	155015	155524	510	forward	PaBG_00204	hypothetical protein
putative DNA polymerase I CDS	CDS	155604	158702	3099	forward	PaBG_00205	DNA polymerase I
hypothetical protein CDS	CDS	158937	159350	414	forward	PaBG_00206	hypothetical protein
putative DNA polymerase III subunit beta CDS	CDS	159361	160506	1146	forward	PaBG_00207	putative DNA polymerase III subunit beta
hypothetical protein CDS	CDS	160496	160933	438	forward	PaBG_00208	hypothetical protein
hypothetical protein CDS	CDS	160934	161464	531	forward	PaBG_00209	hypothetical protein
ATP-dependent DNA repair recombination helicase uvsW, type III restriction enzyme CDS	CDS	161472	163067	1596	forward	PaBG_00210	ATP-dependent DNA repair recombination helicase uvsW, type III restriction enzyme
DNA exonuclease CDS	CDS	163448	164257	810	forward	PaBG_00211	DNA exonuclease
hypothetical protein CDS	CDS	164260	165093	834	forward	PaBG_00212	hypothetical protein
putative tail sheath protein CDS	CDS	165256	166899	1644	forward	PaBG_00213	putative tail sheath protein
putative structural tail protein CDS	CDS	166910	167554	645	forward	PaBG_00214	structural tail protein
putative tail fiber/intimin-like protein SinH CDS	CDS	167571	172145	4575	forward	PaBG_00215	putative tail fiber/intimin-like protein SinH
putative endosialidase chaperone CDS	CDS	172200	173156	957	forward	PaBG_00216	putative endosialidase chaperone
hypothetical protein CDS	CDS	173160	174350	1191	forward	PaBG_00217	hypothetical protein
putative DNA ligase ligA CDS	CDS	174356	176296	1941	forward	PaBG_00218	DNA ligase ligA
hypothetical protein CDS	CDS	176296	176721	426	forward	PaBG_00219	hypothetical protein
hypothetical protein CDS	CDS	176730	177659	930	forward	PaBG_00220	hypothetical protein
hypothetical protein CDS	CDS	177732	178082	351	forward	PaBG_00221	hypothetical protein
hypothetical protein CDS	CDS	178275	178580	306	forward	PaBG_00222	hypothetical protein
UDP-glucose LOS-beta-1,4 glucosyltransferase CDS	CDS	178630	179904	1275	forward	PaBG_00223	UDP-glucose LOS-beta-1,4 glucosyltransferase CDS
hypothetical protein CDS	CDS	180227	181105	879	forward	PaBG_00224	hypothetical protein
hypothetical protein CDS	CDS	181112	181453	342	forward	PaBG_00225	hypothetical protein
putative prohead core protein protease CDS	CDS	181459	182223	765	forward	PaBG_00226	putative prohead core protein protease
hypothetical protein CDS	CDS	182225	182626	402	forward	PaBG_00227	hypothetical protein
putative RNA ligase LigT CDS	CDS	182632	183165	534	forward	PaBG_00228	putative RNA ligase LigT
putative major tail protein CDS	CDS	183281	183700	420	forward	PaBG_00229	putative major tail protein
hypothetical protein CDS	CDS	183693	183938	246	forward	PaBG_00230	hypothetical protein
hypothetical protein CDS	CDS	183947	184069	123	forward	PaBG_00231	hypothetical protein
hypothetical protein CDS	CDS	184397	185077	681	reverse	PaBG_00232	hypothetical protein
hypothetical protein CDS	CDS	185079	185342	264	reverse	PaBG_00233	hypothetical protein
hypothetical protein CDS	CDS	185339	185527	189	reverse	PaBG_00234	hypothetical protein
hypothetical protein CDS	CDS	185606	185983	378	reverse	PaBG_00235	hypothetical protein
dTMP thymidylate synthetase CDS	CDS	185980	187107	1128	reverse	PaBG_00236	dTMP thymidylate synthetase
putative biotin repressor CDS	CDS	187088	187636	549	reverse	PaBG_00237	transcriptional regulator, biotin repressor family
baseplate spike protein CDS	CDS	187732	188061	330	forward	PaBG_00238	putative baseplate spike protein, PAAR-repeat motif, membrane piercing
putative tail sheath polymerization initiator CDS	CDS	188063	188461	399	forward	PaBG_00239	putative tail sheath polymerization initiator
base plate wedge subunit CDS	CDS	188470	189933	1464	forward	PaBG_00240	putative base plate wedget subunit protein
putative tail fiber/intimin-like protein SinH CDS	CDS	189933	193583	3651	forward	PaBG_00241	tail fiber/intimin-like protein SinH
putative MutM-like DNA repair protein CDS	CDS	193594	193833	240	forward	PaBG_00242	putative MutM-like DNA repair protein
putative phage tail-collar fibre protein CDS	CDS	193839	196157	2319	forward	PaBG_00243	putative phage tail-collar fibre protein
hypothetical protein CDS	CDS	196161	196652	492	forward	PaBG_00244	hypothetical protein
putative phage tail fiber protein CDS	CDS	196649	198028	1380	forward	PaBG_00245	putative phage tail fiber protein
putative phage tail fiber protein CDS	CDS	198038	198727	690	forward	PaBG_00246	putative phage tail fiber protein
putative phage tail fiber protein CDS	CDS	198742	199263	522	forward	PaBG_00247	putative phage tail fiber protein
putative phage tail fiber protein CDS	CDS	199276	202929	3654	forward	PaBG_00248	putative phage tail fiber protein
hypothetical protein CDS	CDS	202929	203099	171	forward	PaBG_00249	hypothetical protein
putative phage tail fiber protein CDS	CDS	203107	203913	807	forward	PaBG_00250	putative phage tail fiber protein
hypothetical protein CDS	CDS	203924	204376	453	forward	PaBG_00251	hypothetical protein
hypothetical protein CDS	CDS	204408	205229	822	forward	PaBG_00252	hypothetical protein
hypothetical protein CDS	CDS	205235	206095	861	forward	PaBG_00253	hypothetical protein
hypothetical protein CDS	CDS	206092	206376	285	forward	PaBG_00254	hypothetical protein
hypothetical protein CDS	CDS	206386	206937	552	forward	PaBG_00255	hypothetical protein
putative membrane protein CDS	CDS	206948	207739	792	forward	PaBG_00256	putative membrane protein
putative structural tail protein CDS	CDS	207756	209438	1683	forward	PaBG_00257	structural tail protein
hypothetical protein CDS	CDS	209455	210054	600	forward	PaBG_00258	hypothetical protein
hypothetical protein CDS	CDS	210051	210263	213	forward	PaBG_00259	hypothetical protein
hypothetical protein CDS	CDS	210263	210823	561	forward	PaBG_00260	hypothetical protein
hypothetical protein CDS	CDS	210836	211828	993	forward	PaBG_00261	hypothetical protein
hypothetical protein CDS	CDS	211897	214869	2973	forward	PaBG_00262	hypothetical protein
hypothetical protein CDS	CDS	214869	215396	528	forward	PaBG_00263	hypothetical protein
hypothetical protein CDS	CDS	215470	217233	1764	forward	PaBG_00264	hypothetical protein
hypothetical protein CDS	CDS	217238	219121	1884	forward	PaBG_00265	hypothetical protein
hypothetical protein CDS	CDS	219118	220905	1788	forward	PaBG_00266	hypothetical protein
hypothetical protein CDS	CDS	220902	221297	396	forward	PaBG_00267	hypothetical protein
hypothetical protein CDS	CDS	221290	223197	1908	forward	PaBG_00268	hypothetical protein
fibrinogen domain-like containing protein CDS	CDS	223239	223910	672	forward	PaBG_00269	putative fibrinogen domain-like containing protein
putative adhesin CDS	CDS	223921	227010	3090	forward	PaBG_00270	putative adhesin
putative adhesin CDS	CDS	227065	230760	3696	forward	PaBG_00271	putative adhesin
hypothetical protein CDS	CDS	230826	231518	693	forward	PaBG_00272	hypothetical protein
hypothetical protein CDS	CDS	231638	231934	297	forward	PaBG_00273	hypothetical protein
putative membrane protein CDS	CDS	231992	232372	381	forward	PaBG_00274	putative membrane protein
putative lipoprotein CDS	CDS	232369	232839	471	forward	PaBG_00275	putative lipoprotein
putative peptidase M15A CDS	CDS	232839	233306	468	forward	PaBG_00276	putative peptidase M15A
hypothetical protein CDS	CDS	233311	233631	321	forward	PaBG_00277	hypothetical protein
hypothetical protein CDS	CDS	233628	234194	567	forward	PaBG_00278	hypothetical protein
nucleoside triphosphate pyrophosphorylase (MutT-like protein), NUDIX hydrolase CDS	CDS	234181	234906	726	forward	PaBG_00279	Nucleoside triphosphate pyrophosphorylase (MutT-like protein), NUDIX hydrolase
hypothetical protein CDS	CDS	235277	235531	255	reverse	PaBG_00280	hypothetical protein
hypothetical protein CDS	CDS	235638	235988	351	reverse	PaBG_00281	hypothetical protein
hypothetical protein CDS	CDS	236061	236687	627	reverse	PaBG_00282	hypothetical protein
hypothetical protein CDS	CDS	236688	237341	654	reverse	PaBG_00283	hypothetical protein
hypothetical protein CDS	CDS	237325	237840	516	reverse	PaBG_00284	hypothetical protein
putative transcriptional regulator CDS	CDS	237837	238133	297	reverse	PaBG_00285	putative transcriptional regulator
hypothetical protein CDS	CDS	238137	238661	525	reverse	PaBG_00286	hypothetical protein
putative FtsH protease regulator HflK CDS	CDS	238708	239547	840	reverse	PaBG_00287	putative FtsH protease regulator HflK
hypothetical protein CDS	CDS	239565	240224	660	reverse	PaBG_00288	hypothetical protein
hypothetical protein CDS	CDS	240221	240631	411	reverse	PaBG_00289	hypothetical protein
hypothetical protein CDS	CDS	240690	241373	684	reverse	PaBG_00290	hypothetical protein
hypothetical protein CDS	CDS	241632	242306	675	reverse	PaBG_00291	hypothetical protein
hypothetical protein CDS	CDS	242300	242599	300	reverse	PaBG_00292	hypothetical protein
hypothetical protein CDS	CDS	242586	242843	258	reverse	PaBG_00293	hypothetical protein
hypothetical protein CDS	CDS	242848	243651	804	reverse	PaBG_00294	hypothetical protein
hypothetical protein CDS	CDS	243644	243964	321	reverse	PaBG_00295	hypothetical protein
hypothetical protein CDS	CDS	243968	244438	471	reverse	PaBG_00296	hypothetical protein
hypothetical protein CDS	CDS	244520	244723	204	reverse	PaBG_00297	hypothetical protein
hypothetical protein CDS	CDS	244727	245029	303	reverse	PaBG_00298	hypothetical protein
hypothetical protein CDS	CDS	245221	246123	903	reverse	PaBG_00299	hypothetical protein
hypothetical protein CDS	CDS	246135	246485	351	reverse	PaBG_00300	hypothetical protein
hypothetical protein CDS	CDS	246476	246733	258	reverse	PaBG_00301	hypothetical protein
putative alginate biosynthesis transcriptional factor CDS	CDS	246737	247153	417	reverse	PaBG_00302	putative algZ alginate biosynthesis transcriptional factor CDS
hypothetical protein CDS	CDS	247196	247573	378	reverse	PaBG_00303	hypothetical protein
hypothetical protein CDS	CDS	247806	248639	834	reverse	PaBG_00304	hypothetical protein
hypothetical protein CDS	CDS	248632	248937	306	reverse	PaBG_00305	hypothetical protein
hypothetical protein CDS	CDS	248937	249341	405	reverse	PaBG_00306	hypothetical protein
hypothetical protein CDS	CDS	249347	249784	438	reverse	PaBG_00307	hypothetical protein
hypothetical protein CDS	CDS	249788	250354	567	reverse	PaBG_00308	hypothetical protein
hypothetical protein CDS	CDS	250347	250853	507	reverse	PaBG_00309	hypothetical protein
hypothetical protein CDS	CDS	250850	251242	393	reverse	PaBG_00310	hypothetical protein
hypothetical protein CDS	CDS	251486	251839	354	reverse	PaBG_00311	hypothetical protein
hypothetical protein CDS	CDS	251875	252396	522	reverse	PaBG_00312	hypothetical protein
hypothetical protein CDS	CDS	252398	252910	513	reverse	PaBG_00313	hypothetical protein
hypothetical protein CDS	CDS	252907	253422	516	reverse	PaBG_00314	hypothetical protein
putative phosphoesterase CDS	CDS	253388	253993	606	reverse	PaBG_00315	putative phosphoesterase
hypothetical protein CDS	CDS	253986	254249	264	reverse	PaBG_00316	hypothetical protein
hypothetical protein CDS	CDS	254249	255067	819	reverse	PaBG_00317	hypothetical protein
hypothetical protein CDS	CDS	255200	255721	522	reverse	PaBG_00318	hypothetical protein
hypothetical protein CDS	CDS	255721	256644	924	reverse	PaBG_00319	hypothetical protein
hypothetical protein CDS	CDS	256625	257218	594	reverse	PaBG_00320	hypothetical protein
hypothetical protein CDS	CDS	257246	257797	552	reverse	PaBG_00321	hypothetical protein
hypothetical protein CDS	CDS	257849	258130	282	reverse	PaBG_00322	hypothetical protein
