# Supplementary material for: Pseudomonas Phage PaBG—A Jumbo Member of an Old Parasite Family
Source: Viruses. 2020 Jul 3;12(7):721. doi: 10.3390/v12070721 (PMC7412058; doi:10.3390/v12070721)
Supplement: Supplementary file 1 [file viruses-12-00721-s001.zip › Supplementary Table 03 - ANI.xlsx]

## Sheet: Sheet1
#	Accession	Organism	ANI, %
1	JQ768459	Pseudomonas phage Lu11	63.0071
2	MH460463	Dickeya phage vB_DsoM_AD1	61.02
3	KY984068	Erwinia phage vB_EamM_Y3	60.9333
4	KY448244	Erwinia phage vB_EamM_Yoloswag	60.575
5	MH460460	Dickeya phage vB_DsoM_JA13	60.1667
6	MN094788	Achromobacter phage Motura	59.8
7	LT598654	Phage NCTB	59.0333
8	MH248138	Erwinia phage vB_EamM_Alexandra	59
9	MH460461	Dickeya phage vB_DsoM_JA29	58.7667
10	MH389777	Dickeya phage vB_DsoM_JA11	58.45
11	MH460462	Dickeya phage vB_DsoM_JA33	58.425
